# Supplementary material for: AMPA receptor mediated synaptic excitation drives state-dependent bursting in Purkinje neurons of zebrafish larvae
Source: eLife. 2015 Sep 29;4:e09158. doi: 10.7554/eLife.09158 (PMC4584246; doi:10.7554/eLife.09158)
Supplement: Table 1—source data 1. — Amplitudes and kinetics of the three types of spontaneous events. DOI: http://dx.doi.org/10.7554/eLife.09158.006 [file elife09158s001.xlsx]

## Sheet: Peak amp(mV)
cf inputs	ca spikes	Narrow spikes(bursts)	Narrow spikes(tonic)
45.6309	30.2295	7.53441	5.82893	51.1735	32.7618	15.9149	10.9538
47.1568	30.1074	7.87083	6.07307	6.81712	5.16962	5.81298	2.76722
50.1218	30.7483	7.87083	6.10358	758	79	1152	997
50.7322	27.9407	7.89354	6.1341	0.247609	0.581628	0.171267	0.0876387
53.3262	26.4453	8.08445	6.28669
50.9153	30.3211	8.14549	6.31721
48.8096	28.2764	8.17601	6.37824
52.3496	25.835	8.17601	6.4698
53.906	27.6966	8.19737	6.50031
51.0679	27.1778	8.20652	6.53083
49.481	31.989	8.22789	6.56135
52.0444	34.3389	8.26756	6.59187
50.9458	35.1018	8.28039	6.68342
51.3731	28.5803	8.31944	6.68342
52.8379	32.3035	8.3553	6.71394
53.2957	31.4795	8.44686	6.74445
53.6619	29.8926	8.47203	6.86652
51.1289	30.2893	8.50255	6.89704
50.8543	28.5498	8.53307	6.89704
52.9905	27.9395	8.54222	6.92756
51.9834	25.7422	8.56358	6.92756
53.0515	29.8621	8.56893	6.92756
53.082	24.7046	8.57273	6.92756
52.4107	27.7258	8.57273	6.92756
51.7393	28.8855	8.57273	6.95808
51.6782	28.8245	8.62462	6.98859
49.2368	28.7024	8.63377	7.01911
51.5562	28.7634	8.65514	7.04963
52.6548	27.909	8.65514	7.04963
53.2346	24.6131	8.66429	7.05275
48.1382	26.0474	8.66429	7.08015
53.845	41.8489	8.68566	7.11066
49.9082	41.0555	8.68566	7.11066
52.7769	41.208	8.69481	7.14118
52.7158	40.8723	8.69856	7.1717
53.8145	40.0484	8.72532	7.18313
53.784	40.0179	8.74669	7.20222
53.2652	38.0952	8.77721	7.23273
56.0117	38.5835	8.78255	7.23273
51.4951	36.6609	8.80772	7.23273
54.3028	36.02	8.81687	7.26325
55.2183	34.5247	8.81687	7.26342
52.0444	34.2195	8.84739	7.29377
55.0962	31.6866	8.86876	7.29377
52.4107	31.9612	8.86876	7.29377
50.2744	31.595	8.87791	7.32429
51.19	30.4658	8.87791	7.3274
54.3028	31.656	8.87791	7.33572
51.1594	29.3062	8.87791	7.33572
50.3049	27.9024	8.89928	7.33572
51.8003	28.8789	8.90462	7.36624
54.3943	28.5738	8.9298	7.38532
54.2112	28.5738	8.9298	7.38532
52.2581	28.2686	8.9298	7.38532
53.9976	28.0855	8.93895	7.38549
53.5093	32.267	8.93895	7.39676
51.8613	36.2343	8.96031	7.39676
52.075	35.8681	8.96031	7.41584
52.8074	37.8212	8.96946	7.41584
52.4717	36.3564	8.99083	7.42728
51.0069	36.6615	8.99998	7.44636
53.2041	36.7226	9.01282	7.44636
53.9671	34.8	9.02135	7.44636
51.2205	34.4338	9.02135	7.47687
53.3872	35.4103	9.0305	7.47687
51.1594	34.5863	9.05187	7.48831
52.7158	21.3722	9.05187	7.50739
50.2744	27.6894	9.05187	7.50739
49.1758	31.0158	9.05187	7.50739
53.7534	40.5822	9.06029	7.50739
51.0069	41.6503	9.08238	7.53791
55.0657	42.1691	9.08238	7.53791
53.5398	39.8193	9.08773	7.53791
52.4717	41.2536	9.12205	7.57986
53.021	42.0776	9.12205	7.59894
51.8003	38.6596	9.15257	7.60206
53.1431	38.6291	9.15257	7.61038
50.4881	37.9272	9.17394	7.62946
54.8826	37.0422	9.18309	7.62946
53.3872		9.20445	7.62946
52.1665		9.20445	7.62946
51.9834		9.23497	7.62946
52.136		9.26549	7.62946
54.0891		9.26549	7.62946
52.8074		9.27464	7.65998
54.1502		9.29601	7.65998
50.7322		9.29601	7.65998
52.8379		9.32652	7.6631
52.8684		9.32652	7.6905
54.1807		9.34068	7.6905
53.021		9.35268	7.70193
53.8755		9.35704	7.70193
53.845		9.35704	7.72102
54.3028		9.36238	7.76297
53.3567		9.3712	7.76297
51.7088		9.3712	7.78205
50.427		9.38756	7.78205
52.1055		9.40172	7.78205
53.784		9.41808	7.79349
51.8919		9.42723	7.79349
56.0531		9.43224	7.79349
57.5485		9.43773	7.824
58.7081		9.44859	7.824
53.0014		9.47911	7.85452
56.5414		9.47911	7.85452
58.3419		9.47911	7.85452
54.6798		9.47911	7.8736
56.9992		9.47911	7.8736
54.1915		9.48826	7.8736
55.7174		9.50963	7.88504
56.755		9.51497	7.88504
50.2853		9.51497	7.88504
56.2667		9.51927	7.90412
56.0226		9.5493	7.90412
57.3654		9.5493	7.90429
55.9005		9.55305	7.91556
58.2199		9.57066	7.91556
53.3065		9.57066	7.93464
57.0297		9.58483	7.93464
57.9757		9.59031	7.94607
55.2597		9.60118	7.96516
55.4733		9.60118	7.96516
58.4335		9.60652	7.96516
53.276		9.61033	7.96516
56.4804		9.61534	7.97659
57.3043		9.61534	7.97659
54.9545		9.6317	7.99567
54.7714		9.6317	7.99567
53.2455		9.64085	7.99567
57.1517		9.66222	8.00711
52.8793		9.68187	8.02619
57.4569		9.69274	8.02619
55.5343		9.69274	8.02619
55.87		9.70689	8.02619
56.1142		9.7324	8.02619
55.2291		9.73615	8.02619
57.2738		9.73741	8.02619
56.2973		9.75377	8.02619
53.3676		9.75377	8.02931
56.3278		9.75512	8.03763
55.6564		9.75512	8.03763
55.2597		9.78429	8.03763
54.1		9.78429	8.05671
55.2291		9.78563	8.05688
53.4896		9.79845	8.06814
47.095		9.79845	8.06814
53.6292		9.8148	8.08723
52.2253		9.82015	8.08723
53.9038		9.82015	8.09866
54.3005		9.85822	8.09866
53.2324		9.85948	8.09866
54.4836		9.87584	8.12918
52.7747		9.87719	8.14826
52.2864		9.89549	8.14826
53.1104		9.91551	8.14826
54.6057		9.94603	8.14826
55.3687		9.94603	8.1597
54.4226		9.94603	8.1597
53.9648		9.95103	8.1597
53.6597		9.95103	8.1597
53.6902		9.98155	8.17878
55.7959		9.99791	8.17878
53.3545		9.99791	8.19022
53.6292		10.0071	8.19022
55.6738		10.0121	8.19022
52.5305		10.0121	8.2093
54.4226		10.0284	8.22073
55.2466		10.0284	8.22073
52.0422		10.0338	8.22073
55.3381		10.0376	8.23982
50.6384		10.0589	8.23982
54.5447		10.0589	8.23982
55.1245		10.0589	8.23982
55.979		10.0731	8.24293
55.3076		10.0731	8.25125
53.2935		10.0895	8.25125
55.033		10.0895	8.27033
55.094		10.1036	8.27033
54.2395		10.12	8.27033
57.7185		10.12	8.27033
52.4084		10.1213	8.27033
56.1011		10.1396	8.2705
54.4531		10.1505	8.30085
57.1997		10.1864	8.30085
52.5916		10.1902	8.30085
54.27		10.1939	8.30085
54.3005		10.2129	8.31229
52.3474		10.2129	8.31229
54.27		10.2169	8.31229
55.0635		10.2207	8.31229
53.7817		10.2257	8.32528
54.27		10.2257	8.3428
50.4858		10.2257	8.3428
54.5752		10.2434	8.3428
54.1174		10.2512	8.3428
55.3381		10.255	8.36188
55.9485		10.2604	8.36188
53.3545		10.2726	8.36188
55.094		10.2726	8.37332
56.3147		10.2726	8.37332
55.2161		10.2922	8.37332
53.9343		10.3031	8.3924
56.3757		10.3031	8.3924
57.3218		10.335	8.40384
57.3828		10.335	8.40384
53.2629		10.3533	8.40384
56.1621		10.3533	8.40384
56.803		10.3641	8.40384
52.3169		10.3783	8.42309
53.4766		10.3946	8.42309
56.803		10.396	8.43436
51.4929		10.396	8.43436
55.6433		10.4075	8.43436
54.8499		10.4088	8.43436
52.8052		10.4143	8.45344
55.8875		10.4265	8.45344
53.8123		10.4343	8.46487
55.4602		10.4381	8.47787
53.5986		10.4557	8.48395
53.7817		10.457	8.48395
55.3381		10.461	8.48395
51.3708		10.461	8.48395
51.7676		10.4648	8.48395
51.615		10.4753	8.49539
53.9038		10.4777	8.49539
51.9202		10.4862	8.49539
53.6597		10.4862	8.51447
56.6809		10.5004	8.51447
56.803		10.5259	8.52591
53.1104		10.5486	8.52591
55.6738		10.5486	8.54499
52.3474		10.5601	8.54499
54.6973		10.5601	8.54499
53.5376		10.5791	8.54499
52.5		10.5869	8.54499
55.6738		10.6083	8.55643
55.8569		10.6083	8.55643
53.9038		10.6174	8.57551
53.5986		10.6174	8.57551
53.9954		10.6388	8.57551
54.7278		10.6388	8.58694
50.73		10.6388	8.58694
53.9954		10.6401	8.60603
53.446		10.6441	8.60603
52.4084		10.6529	8.60603
54.9109		10.6693	8.60603
54.6362		10.6693	8.60603
54.27		10.6746	8.60603
52.7747		10.7012	8.60914
54.9719		10.7012	8.61746
55.4602		10.7082	8.61746
55.7959		10.7127	8.61746
53.6902		10.714	8.63654
55.2466		10.7303	8.63654
55.9485		10.7317	8.63671
54.7583		10.7388	8.64798
55.1245		10.75	8.66098
50.8521		10.7622	8.66706
52.9883		10.7622	8.66706
56.2842		10.7622	8.66706
55.4297		10.7662	8.66706
53.385		10.7737	8.66706
51.4624		10.7737	8.66706
55.1245		10.7914	8.66706
53.2935		10.7967	8.66723
55.2161		10.7967	8.66723
56.1316		10.8043	8.6785
55.4602		10.8219	8.6785
54.4226		10.8232	8.6785
54.7888		10.8232	8.69149
50.3638		10.8232	8.69758
55.4602		10.8232	8.69758
54.0869		10.8272	8.69758
52.9578		10.8272	8.69774
52.5305		10.8348	8.69774
53.1714		10.836	8.70901
52.2253		10.8524	8.70901
53.2019		10.8524	8.72201
51.9507		10.8666	8.7281
54.4226		10.8829	8.7281
54.27		10.8958	8.7281
56.04		10.9226	8.7281
52.439		10.9263	8.72826
52.6221		10.944	8.73121
49.3567		10.9453	8.73953
51.2183		10.9453	8.73953
55.9485		10.9531	8.75861
50.3333		10.9636	8.75878
55.7043		10.9798	8.75878
52.6221		10.9829	8.77005
53.9343		10.9836	8.77005
55.8875		10.9874	8.77005
53.7512		11.005	8.77005
55.1855		11.005	8.77005
53.1104		11.005	8.78913
55.9485		11.0192	8.80057
51.8286		11.0409	8.80057
50.0586		11.0409	8.80057
54.7888		11.0497	8.80057
54.2395		11.0674	8.80057
56.5588		11.0802	8.81965
55.2466		11.0857	8.81965
52.7136		11.0965	8.83108
54.6973		11.0965	8.83108
54.6973		11.0979	8.85017
55.3381		11.0979	8.85033
49.7534		11.1057	8.8616
54.6667		11.1107	8.8746
56.6809		11.1162	8.88068
55.1855		11.1284	8.88068
56.7725		11.1284	8.88068
50.6689		11.1589	8.88085
51.1267		11.1629	8.89212
56.3452		11.1667	8.90512
52.9272		11.1717	8.9112
54.5752		11.1837	8.9112
54.27		11.1894	8.92264
54.3616		11.1972	8.93563
50.8521		11.201	8.93563
55.5212		11.2101	8.94172
53.5376		11.224	8.94188
53.5376		11.2278	8.94484
55.918		11.2328	8.95315
56.6504		11.2505	8.9724
56.4978		11.2583	8.97535
55.979		11.281	8.97535
56.1926		11.285	8.97535
52.7441		11.2925	8.98367
56.3452		11.2938	8.98367
56.4978		11.2938	8.99667
56.4062		11.2938	9.01419
53.1104		11.3115	9.01419
56.3452		11.3115	9.02719
55.918		11.3193	9.03344
53.8123		11.3231	9.03639
53.2019		11.3231	9.03639
55.2771		11.342	9.04471
55.033		11.342	9.06379
55.8875		11.342	9.06379
57.0471		11.342	9.06691
55.5823		11.342	9.07522
54.6057		11.346	9.07522
53.446		11.3725	9.08822
55.1855		11.3725	9.09447
56.8335		11.3725	9.10574
54.6057		11.3725	9.10574
53.8733		11.3725	9.11874
53.2019		11.4159	9.11874
53.8428		11.4336	9.11874
52.2559		11.4336	9.12482
53.8123		11.4336	9.12482
57.1692		11.4336	9.12482
52.5		11.4336	9.12482
50.0368		11.4376	9.12482
48.9687		11.4414	9.12482
49.7316		11.4451	9.12794
48.6025		11.4641	9.13626
50.2199		11.4641	9.13626
50.464		11.4641	9.13626
49.1823		11.4641	9.13626
50.1894		11.4641	9.13626
49.4264		11.4681	9.14926
50.2504		11.4933	9.14926
48.8771		11.4946	9.14926
50.3725		11.5074	9.15534
49.7316		11.5129	9.15534
49.3959		11.5129	9.17977
50.5861		11.5238	9.17977
49.7316		11.5251	9.1973
50.1894		11.5291	9.21029
50.8302		11.5329	9.21029
49.2433		11.538	9.21638
50.5556		11.538	9.22781
50.7387		11.5434	9.22781
50.342		11.5543	9.2469
50.5251		11.5557	9.2469
50.2809		11.5596	9.2469
49.1823		11.5672	9.24706
51.0133		11.5685	9.25001
50.6776		11.5862	9.25001
50.2809		11.5862	9.25833
50.403		11.5902	9.27741
50.1588		11.594	9.27741
50.6471		11.5977	9.27741
49.64		11.6167	9.27741
51.0744		11.6167	9.27758
51.3796		11.6207	9.27758
50.5861		11.6295	9.28885
50.9828		11.6472	9.28885
50.1588		11.6472	9.28885
51.8678		11.6472	9.30185
50.8302		11.655	9.3081
50.2199		11.6555	9.3081
51.0439		11.6555	9.3081
51.5016		11.6655	9.31105
51.1659		11.7082	9.31937
51.6542		11.7082	9.33236
50.0978		11.7122	9.33236
50.7082		11.7198	9.33236
50.5861		11.7198	9.33845
50.6471		11.7198	9.33845
49.8537		11.7211	9.33845
50.403		11.733	9.33845
49.7316		11.7388	9.33861
49.9147		11.7388	9.33861
50.1588		11.7428	9.33861
50.9523		11.7503	9.33861
51.1659		11.7516	9.33861
50.0063		11.7679	9.34157
49.7926		11.7693	9.34988
37.6839		11.7733	9.34988
33.9092		11.7821	9.36288
34.81		11.7941	9.36288
34.7795		11.7998	9.36896
33.5283		11.7998	9.36896
36.6106		11.7998	9.3804
34.4387		11.7998	9.3804
39.3651		11.8038	9.3934
35.764		11.8303	9.3934
36.0081		11.8303	9.3934
37.1068		11.8322	9.3934
34.2991		11.8386	9.39948
37.2288		11.8419	9.39948
33.1395		11.8608	9.4026
38.0528		11.8608	9.41092
36.9542		11.8608	9.41092
35.3978		11.8648	9.42392
34.879		11.8679	9.42392
38.8768		11.8686	9.42392
40.2806		11.8736	9.42392
33.2989		11.8736	9.42392
33.2684		11.8913	9.42392
35.2825		11.8913	9.43
35.4351		11.8953	9.43
33.0853		11.9042	9.43017
33.2989		11.9219	9.43017
33.2684		11.9219	9.43312
32.9327		11.9219	9.44144
34.7637		11.9297	9.44144
34.8858		11.9524	9.45443
33.1463		11.9524	9.45443
39.97		11.9639	9.46052
40.092		11.9829	9.49415
40.031		11.9829	9.50247
37.1318		11.9945	9.50247
38.2305		12.0174	9.51547
54.9861		12.0439	9.52172
55.9016		12.0479	9.52172
56.3288		12.0745	9.52467
54.4062		12.0745	9.53299
57.5801		12.0784	9.53299
59.167		12.0784	9.54599
57.2444		12.0815	9.54599
58.0073		12.0823	9.5765
56.4204		12.0823	9.58259
54.2842		12.086	9.58259
56.1457		12.086	9.58275
56.9697		12.105	9.58571
56.0237		12.105	9.60702
57.9158		12.1178	9.60702
57.3359		12.1233	9.60702
56.7561		12.1341	9.61311
58.6482		12.147	9.61311
56.0542		12.147	9.61327
55.9016		12.166	9.62454
57.0002		12.1965	9.64379
58.8618		12.2005	9.64674
54.0705		12.2093	9.65506
58.0989		12.227	9.65506
56.0847		12.231	9.66806
53.9485		12.231	9.67414
55.3218		12.231	9.67726
56.9697		12.2353	9.69857
57.6106		12.2399	9.70466
55.3523		12.2576	9.70778
56.0237		12.2616	9.70778
55.2302		12.2691	9.72909
55.3828		12.2789	9.72909
58.3125		12.2881	9.73518
59.1059		12.2881	9.73518
56.8171		12.2881	9.75961
57.9768		12.2921	9.76569
58.3735		12.2952	9.76586
56.8476		12.3009	9.79013
56.2068		12.3186	9.79933
56.9697		12.3186	9.80765
59.5637		12.3226	9.82064
53.7654		12.3264	9.82064
57.0002		12.3491	9.85116
56.7866		12.3491	9.85725
56.8476		12.3531	9.85725
56.573		12.3531	9.85725
58.6177		12.3739	9.88776
58.1904		12.3796	9.88793
55.6269		12.3815	9.89088
57.2444		12.3836	9.89088
56.9392		12.3874	9.8992
56.8171		12.4101	9.91845
54.803		12.4101	9.92972
52.2395		12.4101	9.94271
57.9768		12.4141	9.95192
55.4744		12.4179	9.97932
57.4275		12.4217	9.98243
57.3054		12.4271	9.98243
58.8008		12.4284	9.98243
58.404		12.4315	9.99075
54.6504		12.4407	9.99075
56.6035		12.4447	10.01
58.8618		12.4522	10.013
58.8313		12.4535	10.0213
59.8689		12.4712	10.0435
56.4814		12.4712	10.0435
58.4956		12.5265	10.0648
53.1245		12.5362	10.0648
57.0613		12.5438	10.0823
58.4651		12.5438	10.0953
55.9932		12.545	10.0953
57.3664		12.5536	10.0953
56.634		12.5627	10.1045
57.1833		12.5743	10.1258
55.5964		12.5933	10.135
55.7185		12.5933	10.1433
58.6482		12.5951	10.1433
56.6645		12.6048	10.1433
56.3288		12.6238	10.1433
56.8782		12.6278	10.1624
56.7866		12.6278	10.1655
57.9158		12.6278	10.1739
59.0449		12.6529	10.1961
58.6787		12.6562	10.2044
58.5566		12.6848	10.2174
55.81		12.6848	10.2174
57.7937		12.6848	10.2266
58.6482		12.7193	10.2266
56.3288		12.7269	10.2571
57.3054		12.7458	10.2571
58.8008		12.7529	10.2845
57.7327		12.7672	10.2959
57.3359		12.7764	10.3181
54.8335		12.8069	10.3181
56.1763		12.8069	10.3264
57.1528		12.8069	10.3486
56.9697		12.8069	10.3762
55.9626		12.8069	10.3792
57.4275		12.8184	10.3792
56.573		12.8374	10.3875
55.688		12.8414	10.418
56.1152		12.8679	10.4485
58.7092		12.8984	10.4615
57.519		12.9055	10.479
55.688		12.9062	10.4981
58.3125		12.9289	10.5318
56.7256		12.9289	10.5401
58.5261		12.9289	10.5623
57.7021		12.9418	10.5898
57.3664		12.9538	10.6141
58.8313		12.9595	10.6204
56.3594		12.9595	10.6316
58.3125		12.9635	10.6509
55.688		12.994	10.6509
57.0307		12.994	10.6538
56.1763		13.0113	10.6621
54.3757		13.0205	10.6927
56.634		13.0388	10.7117
56.0542		13.051	10.7119
56.634		13.0626	10.7149
57.1528		13.0758	10.8064
55.7185		13.0815	10.8147
56.5425		13.0815	10.8369
57.0918		13.1426	10.8645
52.3921		13.1426	10.8674
56.573		13.1426	10.956
56.9697		13.1426	10.9895
55.2607		13.1541	10.9895
58.1294		13.175	10.9978
56.6951		13.1846	11.0283
56.2373		13.2036	11.0811
56.6951		13.2164	11.0894
55.3828		13.2341	11.1082
53.8569		13.2424	11.1421
57.0002		13.2646	11.1504
54.5893		13.2952	11.1697
55.9932		13.3275	11.1809
58.5871		13.3562	11.2031
41.2176		13.3677	11.242
39.9929		13.3867	11.2611
39.413		13.3867	11.2642
39.8098		13.4191	11.3524
40.0234		13.43	11.3557
38.8027		13.4477	11.3862
39.1384		13.4593	11.4168
39.9929		13.4823	11.505
36.9917		13.4898	11.566
35.3132		13.5088	11.5664
28.5578		13.5088	11.6579
28.3137		13.5216	11.6609
25.9944		13.5301	11.6885
29.1072		13.5393	11.6885
28.9851		13.5698	11.7186
37.2762		13.5738	11.7186
39.2294		13.5912	11.7219
30.3714		13.6119	11.7525
28.774		13.7102	11.7796
27.828		13.7224	11.7796
36.4331		13.7529	11.8135
25.4352		13.7657	11.844
27.3578		13.7963	11.9017
26.839		13.8048	11.9017
26.9916		13.814	11.9322
26.4728		13.814	11.9322
25.7403		13.8353	11.9356
29.8794		13.8573	11.9356
33.8696		13.879	11.9661
31.2988		13.8865	11.9744
30.2612		13.9705	12.0242
30.6274		13.9781	12.0881
39.6597		13.9971	12.1153
30.9357		14.0276	12.1187
24.8522		14.0581	12.1458
26.6528		14.0709	12.1458
24.1503		14.1319	12.1797
30.2612		14.1496	12.2069
42.0986		14.1496	12.2374
36.4791		14.1536	12.3018
29.8246		14.2495	12.3289
31.5641		14.2717	12.3289
29.7941		14.2833	12.3628
29.6415		14.3041	12.4205
49.6213		14.3041	12.4205
48.0038		14.31	12.4815
47.5766		14.3497	12.4815
49.133		14.3633	12.4849
48.8888		14.3673	12.4932
49.7433		14.4588	12.5121
49.7433		14.4796	12.6069
48.9499		14.5482	12.6964
48.6447		14.6379	12.6964
48.5532		14.7945	12.7257
51.8491		14.8424	12.7574
49.3771		14.9776	12.7595
50.2011		14.9819	12.7901
48.1259		15.0081	12.8172
47.0883		15.056	12.8172
49.0109		15.0865	12.8172
47.9733		15.0976	12.8184
48.4921		15.1476	12.8489
49.8044		15.2196	12.8489
46.6305		15.2391	12.91
48.7973		15.2483	12.91
49.9264		15.2828	12.9393
48.7973		15.2904	12.9405
47.7292		15.4049	12.9426
49.133		15.4833	12.951
47.1799		15.6053	13.0037
49.5297		15.645	13.0321
48.8583		15.7614	13.0321
47.6987		15.7995	13.0614
49.5602		16.0326	13.0626
47.9123		16.0631	13.0931
48.8888		16.4282	13.1236
49.194		16.7639	13.1541
48.1869		17.0812	13.1563
38.922		17.1422	13.1846
49.6224		17.1966	13.2457
48.4017		17.2522	13.2457
49.1952		17.2827	13.275
48.6764		17.4048	13.2762
48.2491		17.4963	13.2762
48.4017		17.4963	13.2762
50.5074		17.5574	13.2762
50.4464		17.6184	13.2762
47.3336		17.6794	13.2762
48.9815		17.6794	13.3067
49.3172		17.71	13.3372
48.5238		17.771	13.3372
48.4627		17.7831	13.3372
49.0731		17.832	13.3665
47.7608		17.8625	13.3677
49.0121		17.8625	13.3677
49.4393		17.9541	13.3983
47.0589		17.9541	13.3983
50.1412		17.9846	13.4004
49.5309		18.0151	13.4288
49.0731		18.0206	13.4288
49.6529		18.0352	13.4288
48.5848		18.0457	13.4593
48.9205		18.0762	13.4898
48.4627		18.0762	13.4898
48.5543		18.1372	13.4898
47.6998		18.1732	13.4898
48.5543		18.1982	13.5191
48.3407		18.2288	13.5203
50.3243		18.2288	13.5203
46.8148		18.2288	13.5203
47.7914		18.2288	13.5509
49.836		18.2593	13.5509
48.8289		18.2593	13.5509
49.6224		18.2593	13.5814
50.1717		18.3203	13.5814
49.2867		18.3508	13.5814
49.9886		18.3575	13.5814
49.7445		18.3813	13.5814
46.9063		18.3813	13.6119
49.2867		18.4478	13.6119
47.6082		18.4729	13.6424
49.2867		18.4729	13.6424
49.1646		18.4729	13.6424
48.7069		18.493	13.6717
48.5848		18.5618	13.6729
47.0284		18.5645	13.6729
49.6834		18.5645	13.6729
48.5543		18.5645	13.6729
49.0731		18.5676	13.6729
49.3172		18.595	13.7034
47.4251		18.6309	13.7034
49.2562		18.6865	13.7034
48.7984		18.6865	13.734
48.3102		18.717	13.734
49.2257		18.717	13.734
48.3102		18.717	13.734
48.3712		18.8287	13.7645
48.7374		18.8391	13.7645
49.1952		18.8391	13.7645
48.89		18.8696	13.7645
48.7069		18.9001	13.795
49.4393		18.9001	13.795
50.5074		18.9001	13.8255
49.0121		18.9307	13.8255
48.5238		18.9361	13.8255
49.4698		18.9612	13.8255
48.9815		18.9612	13.8255
52.308		18.9678	13.8255
53.3456		18.9917	13.8548
52.0638		19.0527	13.856
50.6905		19.0527	13.856
50.6905		19.0559	13.856
50.6905		19.0833	13.856
50.4464		19.1138	13.856
48.9815		19.2053	13.856
50.3548		19.2053	13.856
48.2796		19.2244	13.856
47.7914		19.2358	13.856
49.6529		19.2601	13.8865
49.3783		19.2969	13.8865
50.3548		19.3274	13.8865
48.5543		19.3579	13.9171
50.1717		19.3884	13.9171
47.7608		19.3884	13.9171
49.1341		19.3884	13.9171
49.3783		19.4189	13.9171
49.3783		19.4189	13.9476
49.0426		19.4189	13.9476
48.7069		19.4221	13.9476
49.775		19.5001	13.9781
48.7374		19.5105	13.9781
48.4322		19.5105	13.9781
49.0426		19.541	14.0086
49.2257		19.6021	14.0086
		19.6021	14.0086
		19.6021	14.0086
		19.6087	14.0391
		19.6326	14.0391
		19.6326	14.0391
		19.6326	14.0391
		19.6527	14.0391
		19.6845	14.0391
		19.698	14.0391
		19.7179	14.0391
		19.7241	14.0696
		19.7484	14.0696
		19.7546	14.0696
		19.7546	14.0696
		19.7578	14.0696
		19.7895	14.0696
		19.7918	14.0696
		19.8157	14.1002
		19.8157	14.1002
		19.845	14.1002
		19.8494	14.1002
		19.8516	14.1002
		19.9444	14.1002
		19.9714	14.1307
		20.0231	14.1307
		20.0282	14.1307
		20.0293	14.1307
		20.0598	14.1307
		20.0598	14.1307
		20.0642	14.1307
		20.0958	14.16
		20.1104	14.1917
		20.1146	14.1917
		20.1263	14.1917
		20.1757	14.221
		20.1819	14.2222
		20.2403	14.2222
		20.2403	14.2222
		20.262	14.2222
		20.263	14.2222
		20.2734	14.2222
		20.3094	14.2222
		20.3094	14.2222
		20.3399	14.2528
		20.3638	14.2528
		20.3716	14.2528
		20.3893	14.2528
		20.4234	14.2528
		20.4234	14.2528
		20.4463	14.2821
		20.4914	14.2833
		20.4914	14.2833
		20.515	14.2833
		20.5977	14.2833
		20.6428	14.2833
		20.6451	14.2833
		20.6463	14.2833
		20.6639	14.2833
		20.6676	14.2833
		20.6892	14.2833
		20.7555	14.3138
		20.7617	14.3138
		20.7808	14.3138
		20.7832	14.3138
		20.786	14.3138
		20.786	14.3138
		20.786	14.3443
		20.7911	14.3443
		20.7989	14.3443
		20.8228	14.3443
		20.8442	14.3443
		20.8533	14.3443
		20.8723	14.3443
		20.8723	14.3443
		20.8734	14.3736
		20.8776	14.3748
		20.8812	14.3748
		20.8812	14.3748
		20.8812	14.3748
		20.9358	14.3748
		20.9386	14.3748
		20.9386	14.3748
		20.9422	14.3748
		20.9437	14.3748
		20.9492	14.3748
		20.9649	14.3748
		20.9996	14.3748
		21.0352	14.3748
		21.0352	14.4053
		21.0565	14.4053
		21.0607	14.4053
		21.0658	14.4053
		21.0735	14.4053
		21.0735	14.4053
		21.0912	14.4053
		21.1165	14.4053
		21.1217	14.4053
		21.1522	14.4359
		21.1522	14.4359
		21.1558	14.4359
		21.1558	14.4359
		21.1584	14.4664
		21.1628	14.4664
		21.1823	14.4664
		21.1864	14.4664
		21.2183	14.4664
		21.2474	14.4664
		21.2489	14.4957
		21.2743	14.4969
		21.2779	14.5274
		21.2794	14.5274
		21.3099	14.5274
		21.3099	14.5274
		21.3177	14.5274
		21.3353	14.5579
		21.3353	14.5579
		21.3482	14.5579
		21.3658	14.5579
		21.3787	14.5579
		21.3964	14.5579
		21.4	14.5579
		21.4014	14.5579
		21.4014	14.5579
		21.4014	14.5884
		21.407	14.5884
		21.4375	14.619
		21.4625	14.619
		21.4725	14.619
		21.4879	14.619
		21.4879	14.6495
		21.4915	14.6495
		21.4915	14.6495
		21.4966	14.6495
		21.5156	14.6495
		21.5184	14.6495
		21.5221	14.68
		21.5221	14.68
		21.5235	14.68
		21.529	14.68
		21.5449	14.68
		21.554	14.7105
		21.5795	14.741
		21.5846	14.741
		21.6136	14.741
		21.6377	14.741
		21.6706	14.741
		21.6761	14.7716
		21.6963	14.7716
		21.7066	14.7716
		21.7626	14.7716
		21.7732	14.8021
		21.7967	14.8021
		21.7967	14.8021
		21.8196	14.8021
		21.8287	14.8326
		21.8592	14.8326
		21.8628	14.8326
		21.8635	14.8326
		21.8846	14.8631
		21.8846	14.8631
		21.9457	14.8631
		21.9544	14.8936
		21.9735	14.8936
		21.9891	14.8936
		22.0015	14.9241
		22.0067	14.9241
		22.0118	14.9241
		22.0173	14.9547
		22.0637	14.9547
		22.1033	14.9547
		22.1288	14.9547
		22.1288	14.9547
		22.1417	14.9547
		22.1541	14.9852
		22.1898	14.9852
		22.1898	14.9852
		22.2027	14.9852
		22.224	15.0157
		22.2559	15.0157
		22.2637	15.0157
		22.2773	15.0157
		22.285	15.0462
		22.292	15.0462
		22.3424	15.0767
		22.4121	15.0767
		22.4681	15.0767
		22.4732	15.0767
		22.4751	15.1072
		22.4946	15.1072
		22.5001	15.1072
		22.5037	15.1072
		22.5056	15.1378
		22.5611	15.1683
		22.5861	15.1988
		22.5916	15.1988
		22.5916	15.1988
		22.6144	15.1988
		22.6221	15.1988
		22.6258	15.2293
		22.6299	15.2293
		22.6832	15.2598
		22.6868	15.2598
		22.7173	15.2598
		22.7339	15.2904
		22.7644	15.2904
		22.7692	15.2904
		22.7692	15.3209
		22.8053	15.3514
		22.8307	15.3514
		22.8343	15.3819
		22.8699	15.3819
		22.8913	15.3819
		22.9792	15.3819
		22.9806	15.3819
		23.0877	15.4124
		23.1049	15.4124
		23.1637	15.4429
		23.1751	15.504
		23.1929	15.504
		23.2246	15.5345
		23.3213	15.5345
		23.3241	15.5345
		23.3887	15.565
		23.4433	15.626
		23.4711	15.626
		23.4711	15.626
		23.4716	15.7481
		23.4738	15.7786
		23.4738	15.8092
		23.4738	15.8702
		23.5127	15.9007
		23.5285	15.9007
		23.5654	15.9923
		23.5718	15.9923
		23.608	16.0228
		23.6582	16.1143
		23.6875	16.2364
		23.6939	16.2669
		23.7485	16.754
		23.7485
		23.779
		23.8032
		23.8179
		23.8373
		23.8401
		23.8465
		23.8678
		23.8678
		23.9011
		23.9266
		23.9621
		23.9633
		24.0168
		24.0244
		24.0537
		24.1452
		24.1505
		24.1536
		24.1758
		24.1999
		24.2037
		24.2063
		24.2075
		24.2127
		24.2673
		24.2673
		24.2673
		24.2673
		24.2673
		24.2726
		24.2978
		24.299
		24.3208
		24.3283
		24.3295
		24.3589
		24.3589
		24.3601
		24.3601
		24.3641
		24.3868
		24.3946
		24.4014
		24.4199
		24.4211
		24.4211
		24.4252
		24.4477
		24.4481
		24.4783
		24.4892
		24.5087
		24.5126
		24.5126
		24.5167
		24.542
		24.542
		24.5432
		24.5432
		24.5675
		24.5777
		24.603
		24.603
		24.6042
		24.6042
		24.6335
		24.6388
		24.6388
		24.6761
		24.6946
		24.7861
		24.8178
		24.8178
		24.8178
		24.8219
		24.8471
		24.8471
		24.8483
		24.9387
		24.9692
		24.9692
		24.9704
		25.0009
		25.0277
		25.0314
		25.058
		25.0925
		25.1218
		25.123
		25.1523
		25.1535
		25.184
		25.1881
		25.2145
		25.2186
		25.2439
		25.2451
		25.2451
		25.2756
		25.2756
		25.2797
		25.3328
		25.3354
		25.3354
		25.3354
		25.4206
		25.4282
		25.4628
		25.549
		25.5502
		25.5502
		25.5768
		25.5796
		25.5848
		25.5848
		25.6113
		25.6771
		25.7639
		25.7944
		25.8249
		25.8297
		25.8542
		25.8847
		25.8968
		25.9165
		25.9884
		26.0347
		26.0373
		26.0678
		26.1044
		26.1642
		26.3132
		26.4095
		26.4618
		26.7452
		26.8063
		27.0199
		27.1443
		27.5082
		27.5387
		27.7523
		27.9354
		27.9965
		28.149
		28.149
		28.2711
		30.7065
		30.7675
		30.7687
		31.4707
		32.6351
		33.331
		33.5752
		33.8193

## Sheet: freq (Hz)
cf inputs	ca spikes	Narrow spikes(bursts)	Narrow spikes(tonic)
0.0189044	1.23939	4921.57	769.86	1.51791	5.56082	34.8418	11.6718
0.0439058	3.90549	250	740.768	2.04074	32.5667	149.914	34.9275
0.0524439	0.535791	204.147	73.5321	727	73	1101	990
0.0542607	1.23305	185.172	71.428	0.0756867	3.81165	4.51801	1.11007
0.0588253	0.436853	158.81	70.9205
0.085396	0.29259	157.443	69.6859
0.0958603	0.221413	153.851	69.6845
0.0962835	0.0902824	145.996	68.7294
0.0991896	0.0992044	140.814	67.3401
0.101484	0.338015	140.813	66.0064
0.105052	0.0991852	140.813	62.5007
0.10901	1.28254	134.31	59.5245
0.112398	0.374553	129.03	59.1709
0.115835	21.0304	128.256	58.4809
0.123136	0.601975	123.433	58.3093
0.125707	13.3244	122.603	54.9441
0.128487	0.780123	122.022	54.6448
0.129216	1.31544	120.528	54.6425
0.133954	2.97221	120.484	53.7637
0.136354	0.296038	118.411	53.4773
0.139596	1.78619	116.258	53.3336
0.139903	1.703	115.526	53.1918
0.144454	2.96736	113.577	52.6316
0.144953	0.944733	112.38	52.3576
0.145373	1.03858	108.75	51.678
0.148938	27.6242	108.659	51.2822
0.150752	0.718468	108.11	50.8903
0.158043	0.563602	107.474	49.3825
0.161863	3.29489	105.785	49.2609
0.165557	1.3245	104.15	46.0825
0.166632	1.41844	103.623	45.8722
0.169405	0.814631	103.142	44.248
0.172088	0.643583	102.564	41.237
0.176257	0.498517	101.505	38.8349
0.180515	1.05876	99.9994	37.4529
0.183614	6.7069	99.4565	36.3636
0.183803	0.403543	98.0092	35.9068
0.184905	1.70416	98.0092	35.5873
0.186867	0.370837	96.6147	34.7236
0.187035	0.58389	96.1677	31.1043
0.192345	0.301005	95.6982	30.4419
0.193793	1.41854	95.6638	30.0299
0.198106	1.44718	94.7841	29.9854
0.201804	0.165778	93.9118	29.8508
0.203707	0.210047	93.9092	28.6948
0.205744	0.11205	92.1534	27.1741
0.208264	2.30893	90.4894	26.4198
0.209622	0.0872513	90.0786	25.7401
0.210128	0.120824	89.6985	25.4455
0.21021	1.90042	88.0926	24.9065
0.211363	1.14758	87.7295	22.9092
0.211719	0.135223	87.311	22.2222
0.213438	0.179733	86.957	22.1974
0.214037	0.0597898	86.5764	21.6216
0.214275	1.92013	86.1953	21.5749
0.214392	0.856311	85.8486	21.0747
0.215355	1.02791	85.8484	20.4499
0.215913	0.409458	85.7923	20.3666
0.218224	0.318791	85.1066	20.3046
0.223884	0.199876	85.1064	20.0802
0.225591	0.224548	85.1062	19.7825
0.227149	0.218486	84.7454	19.6271
0.230155	277.654	84.3868	19.627
0.231599	0.204815	83.7153	19.5886
0.237293	0.529829	83.6834	19.5886
0.238357	2.25887	83.6597	19.3799
0.239292	1.53811	83.3336	19.0658
0.239401	0.447477	83.0078	18.9754
0.23959	0.111862	82.6352	18.7969
0.239897	0.354233	82.6352	18.7794
0.243427	0.856934	81.967	18.6394
0.245648	0.435597	80.9741	18.5014
0.24598	0.140443	80.9617	18.5014
0.249682		80.6565	18.1819
0.249862		79.7007	18.1818
0.249878		79.0623	18.0668
0.250485		79.052	17.8889
0.251715		78.7683	17.8094
0.252614		78.7216	17.7306
0.252742		78.4315	17.6991
0.253446		78.0953	17.452
0.253526		77.528	17.2265
0.253962		77.483	17.197
0.255444		76.326	17.1674
0.255705		76.0457	17.0213
0.256066		75.763	16.9492
0.25646		74.3749	16.9491
0.260196		73.5222	16.9207
0.260227		72.9953	16.8208
0.261016		72.7273	16.7926
0.263425		72.7273	16.6802
0.263772		72.4388	16.6528
0.265154		71.9424	16.6113
0.265287		71.7088	16.3934
0.265595		71.6887	16.3798
0.266312		70.6795	16.3132
0.271636		70.4264	16.2206
0.271952		69.9072	16.1943
0.272769		69.4526	16.1812
0.274556		69.4518	16.129
0.275801		69.4143	16.0514
0.27658		69.1889	15.9363
0.277942		68.4851	15.9236
0.279603		68.013	15.8982
0.27961		67.797	15.873
0.281096		67.5685	15.8602
0.281152		67.3333	15.8227
0.281912		67.333	15.674
0.285144		66.6672	15.6128
0.285643		66.4584	15.5642
0.285898		66.4452	15.5401
0.286615		66.4417	15.3256
0.287079		65.5738	15.244
0.287422		64.9253	15.1976
0.288949		64.5165	15.0717
0.289132		64.5161	14.9813
0.289792		63.8982	14.9589
0.290677		63.7133	14.9142
0.291322		63.6818	14.8148
0.294833		63.4917	14.8041
0.295775		63.2908	14.793
0.295963		63.101	14.7929
0.297925		62.8993	14.6951
0.29814		62.6835	14.6736
0.29814		62.6835	14.6413
0.301103		62.4996	14.5985
0.302626		62.318	14.5985
0.3027		62.3174	14.5033
0.306373		61.9255	14.4718
0.306546		61.7283	14.3679
0.307215		61.5387	14.2959
0.310695		61.5377	14.2755
0.311248		60.6061	14.1945
0.312		60.6056	14.1845
0.312086		60.4341	14.1744
0.312265		60.4054	14.1343
0.312354		60.0371	14.1246
0.31354		59.8804	14.0746
0.313903		59.7015	14.0647
0.313996		59.7009	14.0598
0.316274		59.3685	14.0351
0.318643		59.3472	14.0056
0.318852		59.3425	14.0055
0.319898		59.0139	13.7931
0.322873		58.156	13.7553
0.323939		57.8017	13.708
0.324544		57.6362	13.6519
0.325643		57.6323	13.6426
0.326371		57.4693	13.6146
0.329635		57.3076	13.5778
0.332316		57.2961	13.5501
0.33294		57.1431	13.5318
0.333695		57.1429	13.5135
0.333923		55.7112	13.468
0.334994		55.5554	13.4048
0.335163		55.555	13.245
0.336064		55.387	13.2363
0.33652		55.0964	13.21
0.3379		54.936	13.2013
0.338777		54.6541	13.1752
0.338879		54.6448	13.1752
0.339196		54.4975	13.1579
0.33972		54.3523	13.0719
0.33989		54.2147	13.0379
0.341373		53.6201	13.0293
0.342894		53.4779	12.9533
0.347645		53.0503	12.945
0.349259		53.0498	12.8866
0.351667		52.9101	12.8783
0.353841		52.6319	12.87
0.355114		52.6316	12.87
0.356316		51.9483	12.8411
0.359686		51.9481	12.8287
0.363174		51.6796	12.8205
0.363926		51.551	12.8041
0.366535		51.282	12.7632
0.36762		51.282	12.7471
0.368963		51.0212	12.7389
0.369194		50.8952	12.7388
0.369576		50.8945	12.7065
0.371661		50.7735	12.6824
0.376208		50.7604	12.6662
0.376932		50.7529	12.6582
0.377971		50.6326	12.6501
0.378555		50.5131	12.5628
0.379104		50.2552	12.5471
0.379824		50.1368	12.5313
0.383583		50	12.5235
0.387387		49.3832	12.5196
0.38826		49.3825	12.4921
0.390168		48.5403	12.4765
0.391114		48.4252	12.4689
0.391205		48.311	12.4689
0.392126		48.0758	12.4377
0.392303		48.0661	12.4146
0.393053		47.9603	12.4069
0.396383		47.5062	12.3154
0.404073		47.4957	12.3077
0.405268		47.3901	12.3002
0.405448		47.3897	12.285
0.408797		46.9379	12.2775
0.409266		46.6213	12.2324
0.41183		46.6198	12.2324
0.41309		46.6133	12.2175
0.414527		45.977	12.1581
0.416217		45.9767	12.1507
0.420676		45.862	12.1434
0.422191		45.8613	12.1432
0.425424		45.7634	12.1285
0.426621		44.9434	12.1212
0.426837		44.7439	12.0993
0.429369		44.6429	12.0846
0.429764		44.3519	12.0337
0.431183		44.3459	12.0336
0.43219		44.153	12.012
0.441136		43.9561	11.9761
0.444207		43.4786	11.9403
0.445633		43.3898	11.9225
0.445752		43.3898	11.9048
0.450096		43.3895	11.8835
0.450165		43.3752	11.8554
0.451225		43.375	11.8413
0.452899		42.738	11.8413
0.453155		42.7379	11.8273
0.45371		42.7352	11.8272
0.453901		42.7236	11.8134
0.454009		42.4634	11.7785
0.455207		42.1934	11.7506
0.456621		42.1048	11.7302
0.462191		41.7533	11.7233
0.464296		41.7485	11.7232
0.464846		41.6672	11.7165
0.465377		41.6662	11.6788
0.466285		41.3432	11.6754
0.468823		41.1577	11.6686
0.469252		40.8164	11.655
0.47009		40.8163	11.5473
0.47353		40.6544	11.5473
0.475794		40.6504	11.5407
0.478653		40.0818	11.5207
0.479156		40	11.4778
0.481047		39.8379	11.4679
0.481094		39.7639	11.4351
0.48552		39.6776	11.4351
0.487567		39.5257	11.4089
0.488852		39.4452	11.3702
0.490196		39.3726	11.3702
0.491401		38.6881	11.3571
0.495786		38.6102	11.3187
0.496247		38.5428	11.3059
0.496365		38.4614	11.2866
0.496586		38.0952	11.2835
0.497401		38.0952	11.2676
0.516692		37.878	11.2486
0.518739		37.8072	11.2423
0.519588		37.807	11.2296
0.520181		37.5811	11.2233
0.520617		37.5257	11.1732
0.521266		37.5231	11.1668
0.521431		37.4532	11.1296
0.521432		37.3125	11.0743
0.523068		37.1059	11.0742
0.533731		37.1017	11.0376
0.533867		37.0372	11.0071
0.53453		37.0372	11.0011
0.535749		37.037	10.9709
0.537188		36.8345	10.9409
0.53992		36.6972	10.917
0.540891		36.6972	10.9051
0.541872		36.5297	10.8992
0.545071		36.488	10.8873
0.546986		36.4877	10.8873
0.547825		36.2979	10.8873
0.549692		36.2404	10.8873
0.555016		36.2298	10.8873
0.559842		36.0971	10.8815
0.564079		36.097	10.8284
0.567537		36.0969	10.8166
0.572968		35.9955	10.8165
0.57412		35.8442	10.805
0.575705		35.8423	10.7933
0.576369		35.7146	10.7412
0.580115		35.7146	10.7297
0.580583		35.714	10.7295
0.580889		35.4574	10.7239
0.582564		35.2032	10.6837
0.583154		34.9727	10.6724
0.584112		34.9723	10.661
0.58782		34.9631	10.6551
0.594956		34.7827	10.6326
0.597656		34.6602	10.6216
0.601413		34.4829	10.6045
0.602847		34.4828	10.5877
0.604664		34.4826	10.5876
0.607903		34.3625	10.5764
0.609611		34.3046	10.568
0.611095		34.2521	10.568
0.612294		34.2463	10.5541
0.617058		34.1881	10.5263
0.62691		34.188	10.5263
0.627116		34.188	10.4932
0.628387		34.074	10.4712
0.633635		34.0154	10.4712
0.633774		34.0153	10.4603
0.634598		33.8983	10.4548
0.63476		33.7906	10.4439
0.6348		33.5569	10.3199
0.635425		33.543	10.3093
0.640042		33.5427	10.2986
0.643627		33.5001	10.2828
0.646161		33.3334	10.2617
0.652146		33.1135	10.2564
0.652808		33.1134	10.2512
0.653742		33.1092	10.2406
0.655566		33.092	10.2302
0.65563		33.0067	10.2171
0.660148		33.0026	10.2041
0.660148		32.9046	10.1833
0.660502		32.8964	10.1781
0.66278		32.7869	10.1781
0.669701		32.6864	10.1575
0.671972		32.6864	10.1573
0.673174		32.6281	10.147
0.676676		32.5202	10.1368
0.676979		32.4678	10.1317
0.680272		32.2581	10.1266
0.681943		32.2581	10.1266
0.684932		32.1285	10.0756
0.687101		32.1285	10.0756
0.687189		31.8408	10.0629
0.696186		31.6911	10.0503
0.696864		31.5972	10.0151
0.697928		31.5505	10.015
0.701878		31.3972	10.0125
0.704334		31.2959	10.005
0.704819		31.2501	10.005
0.710227		31.25	9.98752
0.711364		31.1966	9.97506
0.712148		31.0682	9.96011
0.71314		31.0076	9.89122
0.715308		30.8659	9.88143
0.718802		30.8657	9.85222
0.719942		30.8584	9.84736
0.72067		30.8211	9.82801
0.721371		30.6806	9.80393
0.721813		30.6734	9.76562
0.731061		30.666	9.7561
0.731635		30.5344	9.74179
0.73268		30.4907	9.7371
0.737259		30.3966	9.72295
0.737548		30.3031	9.704
0.742459		30.303	9.69462
0.746669		30.1654	9.66184
0.747384		30.1211	9.63855
0.749186		30.0293	9.56938
0.751456		29.9873	9.54654
0.753351		29.9835	9.52833
0.75437		29.9486	9.5012
0.755358		29.9415	9.50119
0.755398		29.8508	9.48316
0.755751		29.7677	9.4741
0.756001		29.7674	9.46525
0.756318		29.7606	9.45182
0.757114		29.7398	9.4451
0.757934		29.5883	9.44282
0.758869		29.4591	9.4206
0.763122		29.4118	9.4162
0.764161		29.4118	9.39852
0.765697		29.4116	9.38967
0.771754		29.2373	9.36769
0.773274		29.1971	9.36768
0.777605		29.0645	9.33489
0.778937		28.9436	9.32843
0.782014		28.8224	9.32401
0.78241		28.7253	9.311
0.786908		28.6932	9.2937
0.787944		28.6546	9.28937
0.788644		28.5715	9.26786
0.79026		28.4901	9.24855
0.791257		28.4445	9.23789
0.791922		28.4192	9.22937
0.794661		28.4097	9.22085
0.796258		28.2688	9.21235
0.797925		28.2498	9.18278
0.80038		28.2436	9.18275
0.800901		28.2094	9.17431
0.802825		28.132	9.17021
0.810763		28.0886	9.14914
0.818833		28.0701	9.14286
0.82277		27.9719	9.13241
0.824538		27.9355	9.11991
0.830565		27.9354	9.11162
0.835335		27.8201	9.10748
0.835684		27.8156	9.10332
0.83696		27.7778	9.05385
0.838503		27.6621	9.04976
0.840049		27.6338	9.03345
0.84122		27.6219	9.02121
0.843526		27.5506	9.01917
0.845164		27.5092	9.00497
0.849347		27.4914	8.99888
0.851352		27.468	8.98877
0.853527		27.4678	8.97663
0.854427		27.3036	8.96861
0.856898		27.2485	8.96461
0.858208		27.211	8.94855
0.864456		27.211	8.93855
0.865947		27.1649	8.93655
0.868321		27.027	8.91264
0.868662		27.027	8.90869
0.870174		26.8456	8.89283
0.876424		26.8456	8.88889
0.885544		26.7559	8.88102
0.887115		26.7363	8.85346
0.890633		26.7336	8.83978
0.892023		26.7335	8.82029
0.892857		26.702	8.81829
0.893056		26.6667	8.78347
0.897023		26.6002	8.77193
0.897868		26.6	8.77193
0.899584		26.5615	8.76232
0.906118		26.4902	8.74317
0.91087		26.4901	8.73362
0.911908		26.455	8.72984
0.91458		26.3157	8.71082
0.918438		26.2812	8.70511
0.920135		26.2779	8.70511
0.920641		26.1759	8.70319
0.924909		26.1439	8.69565
0.930233		26.048	8.69564
0.935673		26.0428	8.68621
0.93585		26.0427	8.64307
0.937317		26.0417	8.63931
0.937647		26.0376	8.62999
0.937915		26.0373	8.61325
0.947145		26.0373	8.60215
0.949217		26.0057	8.59103
0.954939		25.974	8.55615
0.959923		25.9372	8.55615
0.963972		25.7701	8.54701
0.964692		25.6411	8.54699
0.965805		25.5082	8.50344
0.970874		25.3765	8.47458
0.974421		25.2565	8.45667
0.977704		25.2216	8.45666
0.979241		25.1227	8.42105
0.985343		25	8.41042
0.993851		24.9999	8.40336
0.994283		24.9688	8.40336
0.994623		24.9076	8.38574
1.002		24.7822	8.37169
1.01338		24.7535	8.36822
1.01446		24.7534	8.34367
1.04756		24.7533	8.30737
1.05111		24.6914	8.27301
1.0553		24.6345	8.25421
1.05664		24.6296	8.24742
1.05806		24.5209	8.24742
1.06404		24.5118	8.22369
1.07736		24.5117	8.22357
1.07944		24.5023	8.21357
1.08272		24.4836	8.21355
1.08601		24.4205	8.21355
1.08873		24.3903	8.21014
1.09266		24.3902	8.19672
1.10144		24.3902	8.19672
1.11111		24.3013	8.18666
1.12189		24.2424	8.18337
1.12411		24.2424	8.14664
1.12663		24.1543	8.13008
1.13314		24.151	8.12183
1.13669		24.1237	8.10537
1.14155		24.0422	8.09717
1.1426		24.0422	8.07762
1.14778		24.0376	8.06452
1.14914		23.979	8.04829
1.16117		23.8985	8.04505
1.16771		23.8095	8.0402
1.16933		23.8095	8.03857
1.17062		23.6994	8.03213
1.17981		23.6686	8.01604
1.18317		23.5857	8.01603
1.18598		23.5847	8.00801
1.18963		23.5836	8.00637
1.19904		23.5814	7.99201
1.20214		23.5294	7.96813
1.20337		23.5294	7.9602
1.22071		23.4778	7.95227
1.2213		23.4776	7.94439
1.22156		23.4776	7.93966
1.23885		23.4467	7.92391
1.23916		23.3664	7.90195
1.24278		23.3641	7.88955
1.24596		23.3577	7.88639
1.25251		23.2558	7.88333
1.25343		23.2558	7.87402
1.25707		23.1486	7.84314
1.27125		23.1379	7.84314
1.27739		23.0922	7.83546
1.27877		23.0681	7.83546
1.27944		23.0424	7.83546
1.28267		23.0422	7.82169
1.28304		23.0411	7.8125
1.2922		23.0134	7.8125
1.29434		22.962	7.79423
1.295		22.8816	7.7821
1.30174		22.857	7.77454
1.30314		22.7532	7.75946
1.31788		22.7273	7.75946
1.32979		22.6789	7.73694
1.34048		22.6629	7.73694
1.35576		22.6308	7.70713
1.36869		22.6268	7.69821
1.36913		22.6229	7.69533
1.37447		22.5989	7.69533
1.37664		22.5234	7.69231
1.37741		22.5226	7.67754
1.38417		22.5194	7.67754
1.39005		22.5193	7.67166
1.39237		22.472	7.66283
1.4048		22.4207	7.6555
1.40647		22.4168	7.65401
1.41468		22.409	7.65115
1.41563		22.323	7.59013
1.42602		22.323	7.59013
1.42775		22.3219	7.58153
1.43601		22.321	7.57576
1.43633		22.2725	7.57002
1.43701		22.2223	7.54152
1.44274		22.1453	7.52587
1.45181		22.1243	7.51879
1.45265		22.1224	7.49064
1.45603		22.0273	7.49064
1.45666		22.0272	7.47664
1.47135		22.0272	7.47383
1.50875		22.0271	7.45157
1.50922		22.0265	7.44879
1.51601		21.9065	7.44186
1.52348		21.7392	7.42115
1.52381		21.7391	7.4074
1.53374		21.6362	7.39918
1.54291		21.6216	7.39372
1.54477		21.5997	7.38551
1.545		21.5979	7.37327
1.55376		21.5633	7.36106
1.56204		21.5054	7.35294
1.58079		21.4829	7.34619
1.58579		21.4621	7.33272
1.59022		21.4477	7.3193
1.60514		21.3904	7.30594
1.6276		21.3618	7.30197
1.62866		21.3475	7.29262
1.63825		21.2766	7.28862
1.64914		21.2766	7.27273
1.66389		21.1851	7.26612
1.66889		21.1641	7.21371
1.67869		21.164	7.20072
1.68745		21.164	7.20072
1.68805		20.9424	7.19424
1.6955		20.9219	7.17107
1.71469		20.9218	7.15564
1.7172		20.9206	7.15564
1.72712		20.9202	7.14924
1.74202		20.8333	7.14924
1.75501		20.8117	7.1454
1.75809		20.7893	7.11111
1.76416		20.7254	7.0922
1.76554		20.7254	7.0922
1.77195		20.6718	7.0922
1.77659		20.6186	7.0922
1.78253		20.5986	7.07965
1.78508		20.5787	7.07339
1.79019		20.5787	7.06714
1.82612		20.4919	7.06714
1.84638		20.4866	7.05966
1.86759		20.4498	7.04225
1.91276		20.429	7.03233
1.91864		20.3303	7.02988
2.00482		20.3256	7.02371
2.05593		20.3255	7.02371
2.05698		20.324	7.01754
2.06358		20.3239	7.01139
2.07125		20.2845	6.99301
2.07294		20.2632	6.9808
2.0755		20.2532	6.96622
2.08813		20.2532	6.96258
2.09376		20.1813	6.95048
2.09864		20.1639	6.95048
2.10174		20.1638	6.94684
2.12089		20.151	6.93842
2.12216		20.1005	6.9324
2.14041		20.1005	6.9025
2.17769		20.0501	6.90129
2.19584		20.0501	6.89655
2.19586		19.98	6.88944
2.22919		19.9603	6.88468
2.23514		19.9408	6.88232
2.24822		19.9254	6.87995
2.26862		19.9253	6.87285
2.28099		19.9222	6.84932
2.28115		19.8633	6.83761
2.32019		19.8449	6.83527
2.33534		19.8419	6.82012
2.34081		19.8389	6.79117
2.36742		19.6803	6.78541
2.42369		19.6802	6.76819
2.42424		19.644	6.76247
2.45338		19.608	6.76247
2.46426		19.6079	6.75676
2.4839		19.6079	6.74992
2.49688		19.6079	6.73401
2.50626		19.6078	6.72947
2.52266		19.5886	6.71141
2.56149		19.5241	6.69571
2.62881		19.4175	6.68896
2.70453		19.38	6.639
2.80112		19.38	6.639
2.81059		19.3793	6.62909
2.85714		19.3793	6.628
2.89396		19.3792	6.61157
2.90026		19.3764	6.59631
2.91715		19.3609	6.58759
2.936		19.3061	6.58436
2.94636		19.3051	6.58436
2.94985		19.3033	6.57354
2.97578		19.2308	6.57029
2.97813		19.2308	6.54664
2.99667		19.2307	6.53061
2.99752		19.1933	6.52529
3.01659		19.1617	6.52103
3.03447		19.1559	6.51466
3.06001		19.1023	6.50408
3.12698		19.1022	6.49878
3.12851		19.0873	6.48929
3.14465		19.0845	6.48824
3.15675		19.0845	6.48298
3.20979		18.8679	6.47249
3.26581		18.8679	6.45682
3.35131		18.8679	6.45682
3.367		18.8499	6.45682
3.45544		18.8014	6.44745
3.5285		18.7986	6.43604
3.52858		18.7974	6.41026
3.56129		18.7959	6.40208
3.62057		18.7959	6.37959
3.69153		18.7354	6.3745
3.70157		18.7299	6.34921
3.72575		18.7245	6.34417
3.7594		18.7244	6.33914
3.77929		18.6752	6.33914
3.77938		18.6562	6.32911
3.80522		18.6562	6.32411
3.81462		18.6535	6.30915
3.81679		18.648	6.29921
3.87902		18.6399	6.28437
3.90935		18.5709	6.28437
3.91868		18.4837	6.27943
3.92783		18.4498	6.27451
4.15099		18.4491	6.25978
4.15274		18.4332	6.23539
4.16396		18.3829	6.23539
4.20168		18.3824	6.23053
4.21587		18.3486	6.22568
4.33656		18.2544	6.22084
4.34016		18.1986	6.21601
4.36012		18.1818	6.21118
4.47615		18.1818	6.20636
4.57879		18.1149	6.19195
4.60398		18.1148	6.18238
4.74496		18.0028	6.13497
4.77968		17.9852	6.12557
4.78469		17.9852	6.12089
4.78469		17.9372	6.10221
4.98986		17.9221	6.09756
5.10082		17.9221	6.08365
5.11248		17.8971	6.07903
5.11774		17.8721	6.0698
5.14429		17.8571	6.0496
5.25764		17.8571	6.04686
5.25765		17.841	6.04593
5.42328		17.7926	6.03318
5.44658		17.7778	5.97907
5.65609		17.731	5.97907
5.9031		17.731	5.9719
5.95737		17.7303	5.97015
6.0241		17.7148	5.94885
6.09552		17.668	5.94706
6.10105		17.6366	5.92243
6.11388		17.5439	5.92154
6.21118		17.5439	5.92154
6.23448		17.5438	5.91716
6.24603		17.4506	5.89971
6.28144		17.4363	5.89536
6.37768		17.4197	5.85652
6.52729		17.3913	5.85651
6.70684		17.3607	5.84108
6.71141		17.3607	5.836
6.75676		17.3606	5.82242
6.78415		17.3008	5.81903
6.82157		17.2973	5.80131
6.9831		17.2713	5.80047
7.0322		17.2577	5.7971
7.27799		17.2576	5.74713
7.37455		17.2414	5.74049
7.66927		17.1967	5.7045
8.23681		17.1812	5.70207
8.36166		17.1077	5.698
8.36492		17.0644	5.69395
8.38902		17.0643	5.68342
8.48862		17.0508	5.67779
8.5322		16.9492	5.66171
8.58024		16.9492	5.65771
8.6059		16.9357	5.64176
8.62795		16.8866	5.63777
8.86551		16.8776	5.63063
9.07415		16.8422	5.62193
9.39793		16.8354	5.59832
9.6706		16.7802	5.596
9.70874		16.7781	5.59597
9.9406		16.7102	5.58345
10.0204		16.6949	5.56327
10.2729		16.6666	5.54785
11.5191		16.6126	5.53633
11.8485		16.6105	5.5325
12.0778		16.6062	5.52486
12.165		16.4609	5.51724
12.6025		16.3401	5.51344
		16.339	5.51344
		16.2933	5.51344
		16.2891	5.50814
		16.2851	5.48246
		16.2736	5.47645
		16.2731	5.47495
		16.2602	5.46448
		16.2344	5.46448
		16.182	5.46075
		16.18	5.45257
		16.129	5.44959
		16.129	5.44218
		16.1289	5.43848
		16.0764	5.43109
		16.0281	5.42741
		16.0261	5.42005
		16.026	5.40541
		15.976	5.40395
		15.9681	5.38358
		15.9601	5.37273
		15.9234	5.36194
		15.873	5.34475
		15.8357	5.31208
		15.8259	5.29384
		15.7248	5.28053
		15.7248	5.27983
		15.7209	5.27841
		15.6863	5.27705
		15.6863	5.27009
		15.6786	5.26316
		15.6747	5.26316
		15.6249	5.26316
		15.587	5.24658
		15.534	5.2459
		15.5274	5.24246
		15.5265	5.23561
		15.5161	5.23218
		15.5039	5.22876
		15.4795	5.22876
		15.432	5.22534
		15.431	5.22534
		15.4201	5.20156
		15.3846	5.1975
		15.3606	5.18807
		15.3404	5.18471
		15.3385	5.17799
		15.2964	5.16524
		15.2381	5.16462
		15.2091	5.16129
		15.1984	5.15729
		15.14	5.12821
		15.105	5.12492
		15.105	5.12426
		15.0943	5.10204
		15.0623	5.0923
		15.0606	5.07937
		14.969	5.06587
		14.9254	5.05051
		14.9254	5.04414
		14.9254	5.03461
		14.8389	4.9597
		14.8372	4.95663
		14.8362	4.9505
		14.7934	4.93523
		14.7925	4.92611
		14.7874	4.92611
		14.7823	4.91703
		14.7058	4.91401
		14.6655	4.89356
		14.6629	4.84614
		14.662	4.84144
		14.6202	4.83914
		14.5885	4.79904
		14.5455	4.78755
		14.5355	4.78183
		14.5347	4.76301
		14.524	4.75342
		14.4927	4.72143
		14.4719	4.72032
		14.4502	4.71143
		14.4096	4.70477
		14.4095	4.70312
		14.3691	4.68604
		14.3691	4.68275
		14.3691	4.65929
		14.3691	4.64576
		14.3482	4.62856
		14.2602	4.62
		14.1655	4.61627
		14.0845	4.61627
		14.0845	4.61361
		14.0474	4.61361
		13.9761	4.61361
		13.9278	4.61361
		13.9178	4.60829
		13.8889	4.60035
		13.8693	4.58979
		13.8648	4.58296
		13.8603	4.57143
		13.7369	4.52233
		13.6986	4.51773
		13.6796	4.51264
		13.6612	4.49843
		13.6286	4.48832
		13.4771	4.44198
		13.4769	4.43459
		13.4318	4.41501
		13.4045	4.38596
		13.4031	4.37158
		13.3682	4.33135
		13.3681	4.32994
		13.3333	4.32059
		13.298	4.31732
		13.2628	4.29646
		13.2286	4.28814
		13.2272	4.2799
		13.2013	4.26212
		13.1924	4.25714
		13.1233	4.23101
		13.0886	4.2261
		13.024	4.2061
		13.0213	4.192
		12.987	4.17755
		12.9786	4.16233
		12.9778	4.158
		12.9535	4.15153
		12.8449	4.14508
		12.8205	4.06339
		12.7547	4.06091
		12.7237	4.03836
		12.6183	4.02334
		12.5934	4.00802
		12.5478	4.0008
		12.5318	4
		12.5	3.97812
		12.5	3.97812
		12.492	3.96825
		12.438	3.96432
		12.4079	3.95179
		12.4031	3.94167
		12.3767	3.8666
		12.3648	3.85356
		12.3457	3.85171
		12.285	3.85061
		12.255	3.83803
		12.2248	3.80302
		12.223	3.77358
		12.2137	3.76436
		12.2137	3.72024
		12.1074	3.68799
		12.0846	3.68053
		12.0482	3.67141
		12.0482	3.63141
		12.0482	3.62483
		11.9687	3.62057
		11.9615	3.6049
		11.8766	3.60036
		11.8212	3.57622
		11.7474	3.54045
		11.682	3.52921
		11.6788	3.52921
		11.6554	3.52734
		11.5753	3.48736
		11.5461	3.47826
		11.5108	3.46561
		11.4943	3.45781
		11.4943	3.42642
		11.4942	3.41413
		11.4675	3.38983
		11.4654	3.36815
		11.4541	3.35965
		11.4416	3.35683
		11.4143	3.34672
		11.338	3.27466
		11.28	3.27118
		11.236	3.25839
		11.1794	3.2478
		11.1111	3.22372
		11.1049	3.21595
		11.0842	3.15707
		11.0497	3.13234
		11.0383	3.13136
		11.025	3.10703
		10.8816	3.09837
		10.8461	3.08119
		10.799	3.08072
		10.7311	3.07929
		10.7068	3.07789
		10.7066	2.99895
		10.6162	2.93342
		10.5716	2.85063
		10.5319	2.83688
		10.5263	2.83086
		10.5047	2.82966
		10.4824	2.75596
		10.4712	2.74462
		10.4712	2.71702
		10.4384	2.63331
		10.4057	2.62674
		10.3951	2.56987
		10.3946	2.54097
		10.3946	2.53485
		10.3093	2.51604
		10.2671	2.51098
		10.2253	2.48694
		10.2249	2.45158
		10.2041	2.44648
		10.1992	2.43962
		10.1575	2.42336
		10.0629	2.414
		10.04	2.40125
		9.97993	2.38124
		9.94098	2.36995
		9.94034	2.33345
		9.79454	2.31535
		9.74718	2.30442
		9.70876	2.30123
		9.70875	2.27946
		9.70874	2.26886
		9.68998	2.24341
		9.68979	2.15913
		9.68819	2.15448
		9.67135	2.14018
		9.63418	2.09886
		9.57799	2.05783
		9.56938	2.04374
		9.50542	2.0321
		9.48711	1.94685
		9.43397	1.9192
		9.43395	1.91241
		9.42285	1.91186
		9.41177	1.9006
		9.38967	1.89466
		9.38554	1.88484
		9.38074	1.83621
		9.36359	1.79856
		9.33215	1.76274
		9.15758	1.72861
		9.15724	1.69736
		9.1074	1.69506
		9.09092	1.6714
		9.0909	1.66708
		9.08059	1.65234
		9.07287	1.63092
		9.037	1.62443
		9.02935	1.5444
		8.9768	1.41593
		8.97238	1.41373
		8.96861	1.41063
		8.84957	1.40934
		8.7876	1.38485
		8.74893	1.30497
		8.74137	1.28535
		8.70333	1.27657
		8.68445	1.25431
		8.60584	1.22167
		8.56186	1.20308
		8.54701	1.15095
		8.54701	1.01926
		8.53971	0.869452
		8.49031	0.723327
		8.42105	0.705119
		8.41044	0.467869
		8.38904
		8.32629
		8.24743
		8.23681
		8.22358
		8.22197
		8.19672
		8.16327
		8.16327
		8.13009
		8.05639
		8.03917
		8.03868
		8.02407
		7.95859
		7.90172
		7.86627
		7.8064
		7.77596
		7.65643
		7.63359
		7.48494
		7.4738
		7.46965
		7.42977
		7.32869
		7.31805
		7.31011
		7.29929
		7.29677
		7.29137
		7.25171
		7.13271
		7.11744
		7.10233
		7.10164
		7.09976
		7.06714
		7.03239
		6.91555
		6.89654
		6.76819
		6.75676
		6.734
		6.58759
		6.54397
		6.49878
		6.47675
		6.47249
		6.45942
		6.44544
		6.40128
		6.36943
		6.27355
		6.26561
		6.22084
		6.21843
		6.19585
		6.15948
		6.14823
		6.06808
		6.02409
		5.97377
		5.96014
		5.90406
		5.90324
		5.88235
		5.82083
		5.72092
		5.53099
		5.30076
		5.25236
		5.14139
		5.0919
		4.90197
		4.88699
		4.85437
		4.73706
		4.67733
		4.67392
		4.662
		4.64576
		4.61245
		4.59968
		4.57039
		4.50895
		4.38596
		4.34016
		4.17713
		4.13597
		4.13477
		4.08163
		3.93121
		3.7037
		3.52607
		3.51127
		3.32779
		3.29354
		3.28138
		3.25999
		2.90401
		2.82798
		2.71296
		2.67519
		2.61541
		2.60145
		2.54716
		2.47831
		2.41893
		2.20945
		1.60102

## Sheet: FWHM(ms)
cf inputs	ca spikes	Narrow spikes(bursts)	Narrow spikes(tonic)
15.994	18.3097	2.89748	5.46268	15.833	64.6983	7.73709	11.3914
15.7193	19.5856	2.96668	5.63744	9.55134	47.0008	4.23494	4.74022
18.9313	21.7967	3.00453	5.67573	758	76	1017	987
20.5601	22.0216	3.03377	5.78273	0.34692	5.39136	0.132796	0.150883
27.2259	22.5362	3.17712	5.87389
21.8661	22.6866	3.37132	5.93843
27.0888	24.2673	3.38466	6.00255
24.7364	25.1614	3.41191	6.0291
20.5747	25.8247	3.46667	6.1854
18.6417	25.8384	3.4882	6.19163
20.9753	26.7801	3.49857	6.26259
36.0999	28.3559	3.50123	6.29913
34.7869	28.6242	3.5044	6.3
23.9002	28.6336	3.50879	6.33341
22.5328	29.3974	3.50892	6.36737
35.4717	29.7199	3.57252	6.37784
26.2897	30.4151	3.58433	6.41673
32.5634	32.062	3.59667	6.46461
39.7527	32.1092	3.61189	6.4985
37.1813	32.1909	3.62872	6.50183
44.9282	32.2271	3.63204	6.52087
49.1707	33.3826	3.64603	6.56999
38.6779	34.6081	3.6479	6.58549
39.7751	35.3546	3.66136	6.59269
24.6517	36.2793	3.68748	6.59794
28.2569	36.7716	3.70708	6.62629
31.1098	37.4443	3.7177	6.67152
30.1242	38.5672	3.72906	6.68009
30.3239	38.7452	3.72907	6.72328
29.2738	39.0873	3.73211	6.72991
32.6299	39.9868	3.73285	6.73232
35.1577	41.441	3.73924	6.73833
34.7927	42.6943	3.74416	6.76462
35.8696	43.1222	3.75199	6.80482
36.9708	46.0475	3.76376	6.84515
36.9044	46.5451	3.76549	6.89496
40.1296	48.4775	3.77291	6.91715
36.2846	48.7158	3.78957	6.94324
40.7457	49.8865	3.80714	6.95769
39.2215	50.21	3.82548	6.97503
31.1675	51.9549	3.83038	6.97696
32.6753	54.48	3.83104	7.01253
31.6795	55.5322	3.83495	7.03965
42.3302	55.6528	3.83585	7.05612
30.666	58.6515	3.8832	7.06756
31.2794	58.7634	3.89956	7.07751
36.1689	61.8229	3.90531	7.09118
37.5716	63.803	3.93268	7.09591
35.3294	64.6189	3.935	7.12577
34.1156	64.7677	3.94284	7.14971
33.1189	67.4627	3.97276	7.15471
37.5156	68.1383	3.98144	7.15551
33.7643	70.1845	3.99275	7.20923
37.0369	74.8208	3.99728	7.25184
40.4688	75.3319	4.00867	7.2581
34.7452	76.1231	4.01423	7.30324
37.2936	78.0027	4.01537	7.31884
31.8002	82.4637	4.02526	7.3214
37.845	83.9761	4.02811	7.34702
31.3672	86.1679	4.03284	7.35069
37.7842	87.2022	4.03403	7.37076
28.9582	91.0363	4.03705	7.39826
35.3499	93.0522	4.03873	7.40043
33.4106	107.043	4.04396	7.40047
34.3062	108.245	4.05052	7.42952
39.4295	112.406	4.05975	7.45326
31.1851	112.576	4.08964	7.45377
39.311	112.633	4.09869	7.45849
55.239	123.275	4.11738	7.45953
34.6834	123.54	4.12106	7.4646
34.5689	130.819	4.1233	7.47858
34.5407	178.72	4.13796	7.48709
31.4183	184.202	4.14436	7.49515
35.2539	208.902	4.16485	7.49943
34.3074	214.138	4.17098	7.51092
32.7214	230.655	4.17185	7.51692
26.5421		4.17192	7.52089
46.438		4.17594	7.53772
32.585		4.17781	7.59049
31.7411		4.18	7.59484
28.3195		4.1821	7.59746
28.4625		4.18884	7.60882
28.9739		4.18938	7.61836
45.3697		4.19125	7.62523
38.3957		4.19654	7.64489
38.8865		4.19727	7.64508
38.3388		4.20471	7.64668
33.8924		4.20866	7.64715
37.1224		4.22243	7.66343
23.2885		4.2265	7.69577
30.2373		4.24804	7.7062
35.4754		4.26384	7.70849
20.2681		4.26663	7.725
22.196		4.27622	7.72926
19.3784		4.2763	7.7534
23.4433		4.28149	7.7596
22.5215		4.28934	7.78936
24.1277		4.29115	7.80387
23.9921		4.2995	7.80547
24.8305		4.30051	7.8098
13.9903		4.30553	7.8117
13.7516		4.3069	7.84596
13.9608		4.312	7.84608
15.5567		4.31908	7.86456
15.1172		4.31945	7.86596
15.3668		4.32938	7.86952
13.2087		4.33788	7.87114
15.2706		4.33927	7.87281
14.6432		4.34545	7.87593
15.3481		4.36343	7.88433
15.3663		4.36885	7.88594
15.8722		4.37256	7.8891
14.6201		4.38828	7.89162
14.5779		4.38867	7.92138
15.3843		4.39597	7.9284
13.9535		4.39803	7.9389
14.4662		4.40098	7.93997
15.4298		4.40158	7.94399
14.7156		4.40607	7.9522
15.5802		4.40667	7.96616
15.3174		4.40939	7.97333
16.7854		4.41125	7.97821
14.5884		4.43271	7.98131
16.3663		4.45375	7.98421
14.7786		4.45618	7.98599
16.4845		4.45707	7.99717
14.1726		4.4626	7.99743
13.0641		4.46672	8.00489
18.4256		4.46805	8.00964
13.8704		4.47085	8.0108
15.9983		4.47471	8.01814
17.3064		4.47811	8.02292
16.6328		4.47824	8.02965
19.1363		4.49671	8.03737
18.4923		4.49824	8.04568
14.4166		4.5049	8.05481
12.939		4.5069	8.07028
13.5452		4.51151	8.08111
14.6734		4.51793	8.08533
14.8018		4.52564	8.11157
14.6345		4.52794	8.16106
17.454		4.52954	8.16959
15.9719		4.53281	8.18991
15.9004		4.53914	8.18995
15.9897		4.54446	8.19459
14.2179		4.54701	8.20119
16.5506		4.55371	8.21751
15.0389		4.55703	8.22494
15.2693		4.56618	8.24087
17.2686		4.5679	8.25384
15.3819		4.58134	8.26297
14.7405		4.58373	8.26378
17.7229		4.58647	8.26885
17.7274		4.59586	8.27232
16.0031		4.59689	8.29242
16.1292		4.59701	8.3076
19.3579		4.59852	8.30814
15.8199		4.60195	8.31121
11.7226		4.60762	8.32446
13.9551		4.60876	8.3279
12.8086		4.60967	8.33106
12.0165		4.61081	8.33936
10.9441		4.6166	8.34361
13.0578		4.63877	8.34501
12.0749		4.64712	8.34781
13.4824		4.65105	8.34806
11.7275		4.66089	8.35782
12.0515		4.66317	8.36471
11.1486		4.66988	8.3679
11.8582		4.67011	8.3691
13.395		4.67041	8.38065
11.8845		4.67143	8.38783
13.371		4.6811	8.39056
11.475		4.68778	8.39098
11.9937		4.69002	8.39165
11.804		4.69446	8.39994
16.8334		4.69893	8.40047
10.4617		4.70868	8.40234
10.4984		4.71006	8.40367
10.5481		4.71192	8.40413
10.2195		4.71677	8.41912
10.7447		4.72283	8.42472
10.3919		4.72593	8.42892
10.4989		4.72607	8.43476
10.6154		4.72803	8.43538
12.0309		4.72913	8.44288
12.6075		4.73066	8.44547
11.845		4.73451	8.45439
13.245		4.73972	8.46226
17.0062		4.74049	8.46749
14.0498		4.74508	8.4799
17.669		4.75194	8.48202
16.2548		4.75218	8.49922
8.6177		4.76038	8.51039
10.3011		4.76399	8.5183
10.7937		4.80031	8.51946
10.9004		4.81849	8.53533
9.4845		4.82941	8.54447
9.89752		4.8361	8.56241
11.1874		4.83759	8.56401
10.2301		4.84685	8.57705
10.4859		4.8532	8.58374
13.3417		4.86046	8.59074
11.525		4.86823	8.59542
11.2921		4.87248	8.59554
12.1895		4.88273	8.59968
11.5204		4.89992	8.60416
10.9695		4.90318	8.6072
10.5902		4.91402	8.61263
11.9054		4.91869	8.61921
10.9225		4.94084	8.62281
11.8702		4.94954	8.62481
13.3237		4.96017	8.62907
11.8379		4.96381	8.62932
15.1166		4.98006	8.63172
14.3569		4.98014	8.63318
13.2367		4.98622	8.63336
12.8563		4.99236	8.63539
12.8424		4.99561	8.63997
13.9233		5.02168	8.64992
11.3481		5.0501	8.66608
13.5501		5.06273	8.67702
11.4835		5.06549	8.67942
12.2026		5.0751	8.67988
14.0879		5.07667	8.68351
11.1495		5.07944	8.69011
11.9738		5.11923	8.70355
10.8744		5.12103	8.70672
12.0259		5.13167	8.70831
10.4843		5.13214	8.72158
11.8975		5.1399	8.72183
11.5077		5.15835	8.72315
10.656		5.16556	8.72716
10.5608		5.17411	8.73745
11.0014		5.17829	8.73868
13.8983		5.19212	8.74565
12.1082		5.19264	8.7504
10.4011		5.20982	8.75457
11.631		5.21619	8.75516
10.8013		5.2168	8.75846
14.1437		5.22748	8.75865
13.3797		5.23155	8.77922
15.4797		5.23636	8.7812
15.2123		5.2402	8.79187
16.8018		5.24111	8.80311
13.5369		5.24833	8.81037
21.5741		5.26458	8.81162
14.5402		5.29621	8.81768
12.9856		5.29733	8.81933
11.5371		5.29949	8.82088
10.6637		5.29963	8.82161
12.5559		5.30625	8.82162
11.2957		5.30949	8.84962
10.985		5.34327	8.85084
11.1336		5.34353	8.85348
12.8515		5.34475	8.85878
10.1517		5.35556	8.85937
10.4797		5.36806	8.86156
12.0001		5.3748	8.86478
11.3779		5.39055	8.87474
15.6154		5.39234	8.88096
17.725		5.4007	8.89521
12.4322		5.40755	8.91237
13.726		5.41082	8.91402
13.8005		5.42683	8.91861
13.1076		5.42758	8.92282
13.3273		5.42964	8.93797
13.0081		5.4487	8.94889
13.1484		5.45671	8.96317
11.8329		5.46298	8.96372
13.9936		5.47414	8.96561
11.2489		5.47806	8.97204
12.6996		5.4876	8.98568
13.3532		5.50453	8.99264
15.2297		5.51168	8.99414
11.1958		5.51203	8.99517
10.2964		5.53663	8.99542
10.4483		5.54009	8.99761
10.7954		5.54685	9.00231
10.6605		5.54929	9.00267
11.5311		5.55332	9.00534
11.8547		5.55648	9.00757
10.7696		5.56051	9.0088
11.464		5.57119	9.01058
11.9298		5.57589	9.01479
14.5822		5.57831	9.01869
18.7181		5.58725	9.01871
17.0352		5.59798	9.02327
16.3375		5.60197	9.02458
16.4938		5.60348	9.03492
15.8613		5.60512	9.03562
15.9564		5.60896	9.03742
13.287		5.61159	9.03939
14.8588		5.6271	9.04006
14.8455		5.63565	9.04125
13.4458		5.637	9.0436
13.9075		5.63769	9.04816
13.0174		5.6609	9.05168
12.6567		5.66282	9.06107
13.7638		5.67648	9.0642
11.2843		5.6776	9.06643
11.0488		5.68491	9.06802
11.2087		5.69017	9.07427
11.382		5.69769	9.07487
12.2864		5.70166	9.08337
10.9403		5.7085	9.10888
11.6962		5.71078	9.11459
11.0679		5.71605	9.12021
12.3786		5.73518	9.12023
15.3973		5.74035	9.12697
15.536		5.7468	9.12734
13.3622		5.74833	9.1287
12.5521		5.74889	9.15672
12.0057		5.76941	9.1617
13.9926		5.77623	9.16908
13.4182		5.78597	9.17068
14.6345		5.78808	9.17519
17.2546		5.79689	9.18195
15.7429		5.80215	9.18361
19.2707		5.80447	9.18396
16.3045		5.811	9.18407
15.4635		5.81575	9.18812
15.1681		5.81589	9.19288
16.7933		5.81685	9.19963
13.8619		5.82368	9.20251
16.2427		5.83475	9.20257
12.2495		5.83823	9.22096
12.3587		5.84401	9.22344
11.9192		5.85513	9.22667
12.5036		5.85583	9.22938
11.3786		5.86317	9.2309
12.925		5.86336	9.23514
12.1646		5.87234	9.23547
13.5314		5.87248	9.23581
13.8645		5.87544	9.23599
13.6355		5.87998	9.25003
15.3948		5.89052	9.25998
16.1103		5.8966	9.26935
17.5364		5.90027	9.27351
14.5237		5.90146	9.27638
18.4051		5.90184	9.28247
18.0208		5.90318	9.28625
12.2558		5.90639	9.30221
11.6274		5.91183	9.3133
14.0386		5.92319	9.31701
12.1366		5.9308	9.31986
17.0061		5.93432	9.32303
20.6233		5.93508	9.32451
19.2055		5.93545	9.3277
13.0078		5.93774	9.33611
11.5512		5.95353	9.33651
15.2911		5.95447	9.33739
13.1096		5.95491	9.33862
14.1996		5.9566	9.34166
14.5251		5.96017	9.3419
16.2801		5.96318	9.35649
16.2345		5.98272	9.35862
14.045		5.98299	9.35901
12.2272		5.99815	9.36
15.7787		6.0111	9.3621
18.2715		6.01305	9.36379
18.6325		6.01799	9.3699
14.07		6.02308	9.37654
19.4066		6.02509	9.37745
14.8627		6.03657	9.37774
18.8191		6.05011	9.38006
12.4069		6.05194	9.38767
14.5898		6.05351	9.38868
12.3231		6.08455	9.40272
17.454		6.08551	9.40503
17.9767		6.09306	9.40963
15.5929		6.09434	9.4156
17.5615		6.10613	9.41896
19.1798		6.11997	9.42319
17.0757		6.12079	9.42623
7.14235		6.1239	9.43653
7.10474		6.13051	9.4391
7.31048		6.13196	9.44863
7.56225		6.13913	9.45519
7.00553		6.14114	9.4617
6.82039		6.14577	9.46314
7.31539		6.16334	9.46328
6.61502		6.16551	9.46549
7.72539		6.16699	9.46915
7.72207		6.16784	9.47093
6.7908		6.17288	9.47134
7.58615		6.18445	9.47497
6.58611		6.19673	9.47598
7.40439		6.19855	9.47623
7.48013		6.20114	9.47893
7.14799		6.20634	9.48672
6.82587		6.20682	9.48931
7.82123		6.20989	9.49081
7.34292		6.22034	9.49579
7.38578		6.2369	9.49901
7.76875		6.24092	9.51001
7.46935		6.24141	9.51148
6.75656		6.24636	9.51431
6.91935		6.24678	9.528
6.69327		6.24867	9.5307
7.32721		6.25015	9.53388
7.55458		6.25423	9.5487
6.76783		6.26008	9.55368
7.17067		6.26146	9.56655
7.00545		6.26297	9.56963
7.5744		6.27219	9.57825
7.14198		6.27685	9.58798
7.05064		6.2804	9.60011
7.31561		6.28268	9.60392
7.30256		6.28802	9.60517
8.15347		6.29136	9.61004
7.46392		6.29446	9.61516
6.94723		6.30186	9.62136
8.39164		6.30369	9.62679
7.39676		6.32684	9.6279
7.28613		6.33124	9.63076
7.03187		6.35092	9.6313
7.9943		6.35646	9.63365
8.13045		6.35678	9.63825
8.8327		6.36188	9.64071
6.78902		6.36748	9.64207
7.67395		6.38335	9.64392
7.45799		6.38603	9.65076
7.3841		6.38892	9.65078
6.9531		6.40918	9.66263
7.87529		6.4153	9.66655
7.68217		6.42221	9.67057
7.84708		6.42525	9.67131
7.26747		6.43884	9.67377
7.56639		6.44425	9.67459
7.14251		6.45295	9.67606
7.20347		6.45709	9.67773
7.06177		6.46359	9.67967
6.85422		6.4675	9.69143
6.86273		6.46908	9.69614
7.013		6.47408	9.69692
7.10949		6.47489	9.70172
7.38471		6.4759	9.70419
6.71179		6.47747	9.7055
6.08204		6.48053	9.70558
8.32186		6.48334	9.71459
8.00358		6.48723	9.72695
7.91899		6.49073	9.72972
7.7645		6.49332	9.73301
7.09675		6.49394	9.73361
8.17883		6.49736	9.73591
8.0238		6.49737	9.74243
7.35476		6.49815	9.74336
7.16891		6.50685	9.74443
7.46693		6.50818	9.75804
7.19708		6.51143	9.76196
6.73527		6.51331	9.76298
7.20835		6.52613	9.76871
6.88955		6.53132	9.76873
6.33748		6.53548	9.77287
7.68673		6.54251	9.77328
6.46594		6.5563	9.783
7.27354		6.57072	9.79728
6.72808		6.57194	9.80047
7.12955		6.57379	9.80152
7.19568		6.57658	9.82799
6.72239		6.5827	9.83065
7.33436		6.60752	9.83453
6.78155		6.61002	9.83842
6.90269		6.61213	9.83896
7.36913		6.61307	9.85297
6.76857		6.62677	9.85362
8.53448		6.62815	9.87463
6.9066		6.63977	9.88352
6.96075		6.64115	9.88464
7.7102		6.64333	9.8887
6.72438		6.6455	9.88942
6.9993		6.64983	9.89097
6.58546		6.66116	9.89667
6.83456		6.66267	9.90013
7.65149		6.66269	9.90194
6.60401		6.66462	9.90197
6.35238		6.6663	9.902
6.27786		6.67125	9.91175
6.34947		6.67217	9.91349
6.74741		6.67799	9.91518
7.74027		6.68282	9.9189
7.08548		6.68775	9.92323
8.93025		6.69201	9.9282
7.32357		6.69254	9.93156
6.50241		6.69642	9.93172
6.90249		6.69813	9.94809
6.08655		6.71653	9.9562
6.3956		6.71757	9.95747
8.11742		6.72591	9.96808
6.96529		6.73594	9.97086
7.12734		6.74088	9.97431
6.46299		6.74644	9.98262
7.52462		6.74707	9.98409
7.02153		6.75638	9.9867
6.19558		6.75719	9.99549
7.38903		6.75729	9.99834
8.51028		6.77178	10.0173
8.73591		6.77499	10.02
7.91767		6.78411	10.027
8.92974		6.78517	10.032
9.17534		6.80198	10.0411
7.24897		6.80347	10.0457
7.76054		6.80904	10.0472
8.62413		6.81408	10.0487
7.54778		6.82094	10.0496
7.98539		6.82287	10.0579
6.99125		6.82799	10.0615
7.09454		6.82885	10.0673
6.94329		6.8409	10.0699
6.71366		6.8428	10.0707
7.12902		6.85629	10.0744
7.38251		6.85636	10.0774
7.10927		6.85676	10.0807
6.88921		6.86273	10.0915
7.23131		6.86413	10.0917
7.69031		6.86784	10.1001
6.96005		6.87869	10.106
7.12199		6.88184	10.1092
7.1595		6.88481	10.1107
6.81586		6.88571	10.1225
6.93057		6.88696	10.124
7.87668		6.89871	10.128
8.04152		6.9065	10.1288
6.71246		6.9071	10.1338
7.3104		6.90956	10.1442
8.15306		6.91754	10.15
7.09035		6.92433	10.1525
6.62893		6.93117	10.1545
6.79554		6.93393	10.1559
6.95199		6.94462	10.1577
6.81073		6.94835	10.1618
7.76975		6.95178	10.164
7.48609		6.95493	10.1784
7.55761		6.96323	10.1785
6.76132		6.97825	10.1877
7.36257		6.97876	10.188
7.35355		6.9795	10.1936
6.59058		6.98126	10.1938
6.66946		6.9961	10.2029
7.12113		6.99894	10.2058
6.59642		7.00282	10.2063
7.26788		7.00821	10.2107
6.5878		7.01012	10.2188
7.32027		7.01823	10.2201
8.15331		7.02252	10.2374
6.51398		7.02596	10.25
7.0642		7.03473	10.2526
7.42261		7.03623	10.2598
7.85469		7.0377	10.2625
7.03099		7.03975	10.2639
7.09277		7.042	10.2735
7.34753		7.04254	10.3047
7.01967		7.04368	10.3279
6.56603		7.0476	10.3422
7.04063		7.04949	10.3423
6.54479		7.05994	10.357
7.19555		7.06361	10.3586
7.05787		7.06962	10.3676
7.72732		7.08615	10.3678
6.84957		7.08692	10.3726
6.5806		7.09202	10.3732
8.04101		7.09441	10.3736
7.82027		7.10237	10.3819
7.81504		7.10855	10.3962
8.04228		7.11761	10.3992
7.16459		7.11852	10.4028
7.20507		7.121	10.4041
7.09727		7.12438	10.4218
7.13091		7.14836	10.448
7.09608		7.16967	10.4505
7.22428		7.17134	10.4585
7.3003		7.17834	10.4609
6.44806		7.18234	10.465
6.7847		7.18593	10.4653
6.68556		7.1868	10.4738
7.61513		7.19366	10.4742
6.7125		7.20025	10.5022
6.15873		7.2016	10.5051
7.68644		7.2057	10.5132
7.57237		7.20607	10.5407
7.45573		7.20693	10.5442
6.97344		7.21636	10.5475
6.44049		7.22035	10.5556
6.83874		7.22769	10.5647
6.82076		7.22812	10.5703
7.64001		7.23929	10.5706
7.62413		7.23935	10.5735
7.04396		7.24718	10.5798
7.00744		7.25737	10.5877
6.86806		7.26445	10.59
6.92177		7.26671	10.5909
6.73227		7.27041	10.5935
8.18446		7.27502	10.6036
6.78427		7.27506	10.6089
7.12195		7.28989	10.6099
6.90424		7.29317	10.6121
7.13281		7.29429	10.6191
6.8306		7.29737	10.6378
7.20947		7.30225	10.6397
7.28729		7.33945	10.6522
6.76421		7.34193	10.6639
7.35236		7.3513	10.6696
6.18983		7.38517	10.671
6.50376		7.3971	10.6744
6.15139		7.3983	10.678
7.26383		7.41332	10.6845
6.58326		7.41846	10.6903
6.71185		7.42162	10.6923
6.79907		7.42167	10.6956
6.99821		7.42473	10.7095
8.76513		7.44808	10.7159
6.96357		7.46982	10.7176
6.91444		7.47655	10.7342
6.1755		7.48339	10.7397
7.3704		7.49512	10.7495
6.86141		7.49523	10.7505
6.61317		7.51371	10.7567
6.82206		7.52421	10.7672
6.87552		7.52649	10.7749
6.79462		7.52787	10.7791
6.72654		7.52963	10.7896
7.48453		7.53486	10.7974
6.93225		7.54688	10.8009
8.12775		7.54887	10.8058
6.995		7.5565	10.8082
6.74453		7.56285	10.8093
7.02554		7.5683	10.8093
18.5123		7.58468	10.8107
18.2221		7.5903	10.8169
20.1486		7.60683	10.8321
20.114		7.61505	10.8339
19.7591		7.62526	10.8364
19.0541		7.62574	10.8377
17.8749		7.62743	10.8378
18.3294		7.62794	10.8557
19.9028		7.66877	10.863
19.657		7.67511	10.8721
18.9995		7.67807	10.878
18.2356		7.68407	10.8785
18.4554		7.68743	10.9084
17.6401		7.69742	10.9308
20.1348		7.69852	10.9365
19.0342		7.70217	10.9508
19.2801		7.70744	10.9589
20.1314		7.70939	10.9818
18.4537		7.72291	10.9841
18.0336		7.73418	10.9944
20.5951		7.73541	11.0056
20.4493		7.73549	11.0231
19.8347		7.74138	11.0306
22.6422		7.74351	11.0425
21.086		7.74805	11.0733
19.8668		7.77932	11.0912
19.2931		7.78554	11.0943
18.923		7.80047	11.1063
21.2839		7.80103	11.1088
21.3524		7.82351	11.1093
22.4771		7.82444	11.1218
20.6222		7.8261	11.1326
20.3332		7.82751	11.1334
20.416		7.82921	11.1356
16.3068		7.83301	11.1403
19.2893		7.87135	11.1451
20.432		7.88917	11.1879
18.7924		7.89023	11.1993
20.2925		7.93791	11.2027
20.0767		7.95342	11.2052
23.0525		7.95784	11.2142
20.9681		7.96073	11.2199
20.1475		7.96524	11.2276
20.3653		8.01236	11.2373
21.213		8.04251	11.2532
22.142		8.04853	11.2541
21.1553		8.04885	11.2557
20.4789		8.05351	11.2648
21.4155		8.0579	11.2872
21.4936		8.07696	11.2898
21.3173		8.07732	11.3032
22.2376		8.08336	11.3236
22.3839		8.08717	11.3289
26.0953		8.09168	11.3346
21.8323		8.09902	11.3392
21.0822		8.09915	11.3468
20.984		8.1101	11.3563
20.569		8.11429	11.3811
21.0245		8.11633	11.4109
21.8923		8.12578	11.4161
20.7501		8.14478	11.4245
22.675		8.16047	11.4249
21.5564		8.16261	11.4818
22.1437		8.21401	11.4828
20.0698		8.22339	11.4901
23.1904		8.23055	11.5102
21.9128		8.26529	11.5119
21.1442		8.27186	11.5123
20.1114		8.27296	11.5207
21.5098		8.27618	11.5213
22.864		8.28138	11.526
23.9194		8.28622	11.5345
23.0501		8.29378	11.5449
22.9216		8.30595	11.5702
25.7698		8.30907	11.5823
23.5718		8.31941	11.5867
23.3679		8.32833	11.608
22.1084		8.33797	11.6232
22.4176		8.33865	11.6234
22.0157		8.34402	11.6249
22.2908		8.35034	11.636
24.4984		8.35357	11.6437
23.9307		8.36406	11.6439
21.5291		8.37438	11.6587
22.6735		8.398	11.6758
23.4078		8.40339	11.6822
25.4703		8.41601	11.7034
25.5811		8.41927	11.7059
22.8268		8.44133	11.7212
25.4698		8.44471	11.7278
24.9448		8.44641	11.7319
25.3708		8.46367	11.7526
23.8164		8.47372	11.7922
26.5085		8.47596	11.7924
23.1814		8.48061	11.7977
22.5178		8.4838	11.8105
25.2652		8.4956	11.8239
26.256		8.50976	11.8444
26.9951		8.51458	11.847
26.73		8.5298	11.8734
28.1707		8.53574	11.8774
39.8684		8.53608	11.9013
42.8015		8.54149	11.9068
42.7433		8.58813	11.9101
48.1935		8.60555	11.9185
46.4779		8.61418	11.9317
43.9055		8.62313	11.9529
33.9004		8.62729	11.9828
47.6687		8.63071	11.9934
37.9026		8.63231	12.0043
41.4379		8.63742	12.0111
31.5807		8.64082	12.0138
28.9476		8.64114	12.0213
36.9161		8.64754	12.0472
34.0356		8.65547	12.0603
35.3252		8.66034	12.1565
31.1779		8.66291	12.1841
34.6212		8.68544	12.2
26.9457		8.70244	12.2173
25.6273		8.71233	12.2376
32.9884		8.71748	12.2587
29.5818		8.7355	12.2917
25.4761		8.74155	12.3206
27.0245		8.79246	12.3347
28.2288		8.80196	12.339
27.3278		8.82955	12.3804
23.6334		8.84373	12.388
25.5055		8.84573	12.4226
25.7283		8.84863	12.429
26.0585		8.8551	12.4593
		8.86647	12.4922
		8.87199	12.4944
		8.87887	12.5814
		8.89138	12.587
		8.90599	12.5889
		8.91886	12.5953
		8.93236	12.5961
		8.94447	12.5996
		8.9488	12.6348
		8.94946	12.6405
		8.99335	12.6452
		8.99799	12.6809
		9.02898	12.7009
		9.05086	12.7168
		9.07812	12.7237
		9.08249	12.7328
		9.08596	12.7407
		9.09475	12.7433
		9.09551	12.7565
		9.11238	12.7801
		9.12601	12.7909
		9.15171	12.7967
		9.16118	12.8131
		9.16407	12.831
		9.2037	12.8625
		9.21241	12.947
		9.23331	12.9498
		9.23377	13.0038
		9.23605	13.0677
		9.24032	13.1194
		9.25246	13.1511
		9.27406	13.1619
		9.28494	13.1895
		9.29307	13.216
		9.29868	13.22
		9.30454	13.225
		9.30869	13.2256
		9.31312	13.2324
		9.32071	13.2782
		9.34613	13.3026
		9.34674	13.311
		9.35755	13.3524
		9.35831	13.4798
		9.36299	13.5026
		9.36439	13.5449
		9.38825	13.5452
		9.4047	13.5535
		9.40506	13.5669
		9.40609	13.605
		9.49707	13.628
		9.50146	13.7063
		9.50787	13.785
		9.523	13.7858
		9.55412	13.8398
		9.55621	13.8887
		9.55766	13.9333
		9.56949	13.9406
		9.57729	13.9683
		9.58597	13.9698
		9.59635	13.9939
		9.60436	14.0343
		9.60556	14.0881
		9.60951	14.138
		9.62278	14.1399
		9.64469	14.1491
		9.67454	14.1865
		9.71236	14.2111
		9.71764	14.2203
		9.74539	14.3171
		9.75499	14.3649
		9.80096	14.3943
		9.83167	14.3994
		9.84662	14.412
		9.84826	14.4407
		9.86713	14.4959
		9.87421	14.5061
		9.87496	14.5225
		9.90574	14.5956
		9.92	14.7127
		9.92944	14.7397
		9.93089	14.8121
		9.9474	14.8875
		9.9567	14.8885
		9.9601	14.9071
		9.98417	15.0477
		10.0051	15.0826
		10.0147	15.1288
		10.0254	15.1322
		10.0294	15.1382
		10.035	15.1471
		10.0391	15.1803
		10.0422	15.2597
		10.0429	15.2914
		10.1095	15.2917
		10.1115	15.2928
		10.1215	15.3164
		10.1784	15.3686
		10.1806	15.3772
		10.208	15.4061
		10.2146	15.46
		10.2251	15.55
		10.2267	15.5719
		10.2513	15.6264
		10.2629	15.6368
		10.2678	15.7011
		10.2818	15.7453
		10.2929	15.7467
		10.3091	15.7752
		10.3218	15.7959
		10.3229	15.8827
		10.3296	15.906
		10.3475	15.9363
		10.3563	15.9786
		10.3773	16.018
		10.3838	16.0563
		10.387	16.0591
		10.39	16.07
		10.3939	16.1227
		10.4141	16.1229
		10.4538	16.2573
		10.4764	16.3268
		10.4887	16.3395
		10.5533	16.3822
		10.6081	16.4218
		10.625	16.4456
		10.677	16.4723
		10.7058	16.5089
		10.7443	16.5921
		10.7839	16.7037
		10.8709	16.7305
		10.8761	16.7621
		10.8762	16.8177
		10.9042	16.9782
		10.9123	17.0273
		10.9162	17.0288
		10.9316	17.0935
		10.9371	17.1482
		10.9759	17.2016
		11.0006	17.233
		11.0197	17.2892
		11.0229	17.3263
		11.0299	17.4162
		11.044	17.4693
		11.0588	17.5354
		11.0929	17.5516
		11.0995	17.6961
		11.1178	17.7896
		11.1226	17.8416
		11.1241	17.8735
		11.1511	17.8867
		11.1511	17.8876
		11.2601	17.9
		11.3022	17.9206
		11.3285	18.1827
		11.3578	18.247
		11.363	18.2882
		11.4431	18.2974
		11.4691	18.3037
		11.5109	18.3734
		11.5233	18.4803
		11.5333	18.4977
		11.5349	18.5906
		11.5455	18.6206
		11.5571	18.683
		11.5739	18.8093
		11.6271	18.8409
		11.6567	18.9032
		11.7775	19.047
		11.8012	19.2232
		11.8262	19.3131
		11.8847	19.5046
		11.8981	19.6587
		11.9717	19.7702
		12.1072	19.7749
		12.1088	19.8933
		12.1088	19.9252
		12.175	20.0141
		12.2478	20.0868
		12.331	20.4546
		12.3534	20.6048
		12.3694	20.6536
		12.3698	20.8051
		12.3778	20.9154
		12.4268	21.1362
		12.4528	21.1931
		12.6238	21.2014
		12.6429	21.3274
		12.6847	21.4659
		12.6935	21.5202
		12.7877	21.8552
		12.8085	21.868
		12.8662	22.2425
		12.9086	22.2901
		12.9513	22.3136
		12.9778	22.3983
		13.0259	22.5392
		13.0514	22.5831
		13.079	22.752
		13.2516	22.8625
		13.2766	23.099
		13.2964	23.1528
		13.3555	23.7302
		13.3613	24.6116
		13.4033	24.67
		13.4921	24.9081
		13.5634	24.9172
		13.575	25.7116
		13.5895	26.7007
		13.9856	27.0322
		14.1049	27.3213
		14.2054	27.337
		14.2291	27.4504
		14.2322	28.3448
		14.3115	28.5902
		14.3238	28.6722
		14.3567	28.8424
		14.5292	29.9672
		14.5773	30.6194
		14.6334	31.22
		14.9553	31.3682
		15.071	32.4629
		15.0793	33.1526
		15.0924	33.8213
		15.2762	34.1022
		15.3072	34.1411
		15.4549	36.2357
		15.457	36.5889
		15.9531	46.2127
		16.4018	51.8494
		16.4762
		16.8973
		17.1072
		17.1379
		17.4748
		17.8457
		17.9358
		17.9628
		18.066
		18.5219
		19.7832
		19.9612
		22.2091
		23.3275
		23.5414
		23.6192
		24.2247
		24.443
		24.6538
		24.8267
		25.3381
		26.2132
		27.2697
		29.8271
		30.6549
		32.0878
		41.9708
		44.5271
		45.567
		46.8924

## Sheet: rise time (ms)
cf inputs	ca spikes	Narrow spikes(bursts)	Narrow spikes(tonic)
0.925544	2.01318	0.551553	1.0481	2.17934	6.47798	3.10742	3.6582
0.929498	2.03196	0.604194	1.05954	1.12145	8.4632	2.05365	2.30666
0.939158	2.05653	0.653878	1.07936	621	53	255	437
0.955572	2.06581	0.690165	1.08141	0.0450022	1.16251	0.128605	0.110343
0.957355	2.12665	0.695548	1.11226
0.962148	2.28367	0.699838	1.14094
0.963542	2.65869	0.716259	1.16271
0.97443	2.66825	0.734731	1.21152
0.98326	2.69266	0.737402	1.2125
0.986437	2.74293	0.750268	1.21539
0.987396	2.74806	0.756075	1.22144
0.987555	2.78688	0.798295	1.23043
0.995393	2.83277	0.806674	1.23572
1.00413	3.01151	0.810878	1.23714
1.00483	3.07742	0.819053	1.23851
1.01237	3.13996	0.822678	1.24269
1.01406	3.16727	0.849381	1.25155
1.02536	3.1679	0.855218	1.25334
1.02941	3.22602	0.85673	1.25433
1.02967	3.47149	0.867517	1.25638
1.03642	3.49533	0.868638	1.26017
1.03706	3.52941	0.869016	1.27119
1.03776	3.53252	0.870218	1.27998
1.04012	3.54005	0.872482	1.2899
1.04221	3.58759	0.874179	1.29621
1.04423	3.68105	0.881844	1.30287
1.05179	3.7987	0.883485	1.30867
1.05276	3.90093	0.894088	1.31264
1.06082	3.99316	0.915036	1.31276
1.06134	4.04997	0.922652	1.31408
1.06366	4.08608	0.937417	1.3175
1.06436	4.23631	0.938143	1.32018
1.06504	4.47648	0.940488	1.3219
1.06797	5.00631	0.943219	1.323
1.06969	5.15832	0.953672	1.3236
1.07159	5.17765	0.955712	1.33335
1.07214	5.30878	0.962239	1.33414
1.07238	5.50927	0.963287	1.33688
1.07371	6.53902	0.976471	1.34188
1.07669	6.83916	1.0013	1.35567
1.07983	7.0302	1.00359	1.37207
1.08096	7.19796	1.00695	1.37332
1.08245	7.30138	1.02942	1.38078
1.08879	7.33814	1.03955	1.38363
1.09042	7.48456	1.04369	1.40264
1.09243	8.20311	1.05197	1.40741
1.09427	9.51653	1.07064	1.40766
1.09988	9.75995	1.08837	1.40901
1.10086	9.89622	1.09534	1.40963
1.10166	9.90158	1.0959	1.41516
1.10523	30.1333	1.11428	1.42894
1.10751	38.2361	1.13659	1.44002
1.10792	47.9182	1.14119	1.44157
1.10908		1.17784	1.44214
1.10942		1.18457	1.44273
1.10972		1.20066	1.44298
1.11465		1.2065	1.44758
1.11567		1.20685	1.4521
1.11604		1.22779	1.45287
1.11642		1.27481	1.45631
1.12465		1.32323	1.46047
1.1316		1.33706	1.46205
1.13346		1.35181	1.46348
1.13527		1.36013	1.46401
1.13691		1.36036	1.46624
1.13813		1.379	1.47395
1.14054		1.38389	1.47608
1.14091		1.39156	1.47848
1.14121		1.41675	1.48135
1.14755		1.43379	1.48688
1.14858		1.47103	1.4895
1.15306		1.51071	1.49055
1.15359		1.52474	1.51089
1.15451		1.57282	1.51312
1.15857		1.58812	1.51343
1.16425		1.60631	1.52334
1.16441		1.60997	1.52488
1.16845		1.61438	1.52739
1.16948		1.64162	1.53961
1.1732		1.64292	1.55096
1.18769		1.68459	1.55441
1.19492		1.72234	1.56204
1.19863		1.72435	1.57324
1.20717		1.73623	1.57731
1.20818		1.74862	1.58044
1.21407		1.75191	1.58279
1.22226		1.76194	1.60506
1.22349		1.76338	1.6091
1.22742		1.89179	1.61583
1.22938		1.90239	1.61874
1.23068		1.93672	1.63117
1.23534		1.97713	1.63515
1.23685		2.0018	1.63541
1.24376		2.02689	1.64319
1.24493		2.05158	1.65809
1.24908		2.07356	1.66037
1.25374		2.07714	1.67015
1.26815		2.10352	1.68252
1.28126		2.14981	1.69484
1.28353		2.18409	1.69704
1.29687		2.19991	1.70644
1.30055		2.23486	1.71209
1.30538		2.26151	1.72042
1.31849		2.29241	1.74189
1.3188		2.29586	1.74311
1.3194		2.30142	1.74818
1.32386		2.33154	1.74859
1.32569		2.36216	1.74981
1.32813		2.40537	1.7504
1.34414		2.40957	1.76432
1.35342		2.45434	1.77218
1.35456		2.49364	1.77923
1.35999		2.5137	1.78648
1.36367		2.52928	1.79031
1.36841		2.53822	1.7927
1.37039		2.54272	1.79573
1.3706		2.54652	1.80173
1.37082		2.5749	1.809
1.37487		2.59468	1.81659
1.38152		2.61911	1.81991
1.38387		2.67989	1.83959
1.38686		2.70868	1.84067
1.38977		2.7411	1.86258
1.40163		2.754	1.86598
1.40174		2.76479	1.89165
1.40189		2.77739	1.89496
1.40198		2.84006	1.92939
1.41705		2.84047	1.93717
1.42749		2.87222	1.93737
1.42757		2.90685	1.94558
1.428		2.9145	1.9537
1.43199		2.93262	1.96518
1.43506		3.02592	1.96862
1.44029		3.05358	1.97754
1.44075		3.06628	1.99243
1.44169		3.10072	2.00981
1.44244		3.1193	2.01007
1.44312		3.1371	2.01687
1.4516		3.17661	2.01706
1.45309		3.18539	2.02095
1.4532		3.2224	2.03224
1.45615		3.24059	2.0393
1.45996		3.29377	2.05284
1.46064		3.30083	2.05483
1.46225		3.30084	2.0555
1.4644		3.31628	2.06018
1.4649		3.3457	2.07123
1.46555		3.35263	2.07838
1.46655		3.37924	2.08047
1.46829		3.39625	2.09286
1.47031		3.40352	2.09752
1.47374		3.4076	2.09983
1.47514		3.41155	2.10303
1.48412		3.41501	2.11151
1.48415		3.43395	2.12515
1.48562		3.43952	2.13093
1.48652		3.44388	2.13195
1.49178		3.48604	2.13714
1.49377		3.49914	2.15508
1.49714		3.50651	2.23258
1.49731		3.57549	2.25952
1.50067		3.5895	2.26272
1.50089		3.5987	2.26653
1.50318		3.6645	2.26896
1.50477		3.71869	2.2696
1.50491		3.72272	2.27334
1.5062		3.73131	2.28013
1.50853		3.73301	2.31271
1.50868		3.73326	2.31435
1.51173		3.76574	2.31479
1.51418		3.82167	2.38546
1.52057		3.83686	2.39456
1.52245		3.84809	2.39642
1.52481		3.88256	2.41646
1.52518		3.89384	2.41713
1.52645		3.93944	2.4216
1.52855		3.96458	2.43564
1.53151		3.97871	2.43667
1.53294		4.00924	2.45764
1.53362		4.07215	2.49628
1.54127		4.07971	2.50173
1.54221		4.14038	2.50291
1.54294		4.17259	2.55091
1.54314		4.22796	2.55562
1.54566		4.23497	2.56602
1.54585		4.28036	2.575
1.54766		4.30251	2.58307
1.55064		4.30441	2.58767
1.55087		4.31636	2.59744
1.55475		4.34574	2.60111
1.55496		4.35553	2.60867
1.55972		4.38421	2.61671
1.56351		4.4104	2.62737
1.56353		4.44678	2.63101
1.56489		4.44773	2.69923
1.57051		4.46907	2.71829
1.5743		4.55012	2.73337
1.57494		4.59114	2.77854
1.57618		4.60155	2.78223
1.57954		4.62616	2.84663
1.58073		4.66287	2.85239
1.58591		4.67779	2.87984
1.58617		4.68027	2.88628
1.58745		4.68822	2.88687
1.58818		4.74118	2.90055
1.5911		4.75147	2.91015
1.59567		4.779	2.91634
1.59929		4.78515	2.94565
1.60488		4.80923	2.95098
1.60968		4.82366	2.9574
1.61113		4.86312	2.95994
1.61273		4.87357	2.99562
1.61287		4.87677	3.00398
1.61855		4.90545	3.00744
1.62236		4.90642	3.01006
1.62648		4.91102	3.01046
1.6269		4.92538	3.02998
1.6273		4.92991	3.05151
1.62753		4.96282	3.06878
1.62898		4.96892	3.10978
1.63021		4.99844	3.12559
1.63412		5.01479	3.12796
1.63601		5.01997	3.13393
1.63827		5.03643	3.1386
1.639		5.09048	3.1522
1.64035		5.09264	3.17763
1.64124		5.1045	3.1805
1.64549		5.12818	3.18414
1.64811		5.13797	3.19299
1.64814		5.14154	3.20029
1.64983		5.17502	3.20994
1.65049		5.18372	3.21382
1.65332		5.27228	3.21675
1.65415		5.2771	3.24073
1.65551		5.32538	3.25728
1.6579		5.34274	3.2981
1.65919		5.46551	3.31292
1.66125		5.66155	3.32722
1.66313		5.90507	3.34221
1.66347		6.28619	3.345
1.66455		6.81789	3.34725
1.6654		6.85175	3.3526
1.66595		6.87264	3.35729
1.66891		6.97652	3.3591
1.66993		7.49073	3.40442
1.67416		7.60876	3.41173
1.67604		7.69489	3.44739
1.67812		7.7486	3.46419
1.68199		7.92953	3.47381
1.68217		8.84944	3.54091
1.68368		8.8869	3.54507
1.68395		10.0307	3.57236
1.68781		10.7772	3.5805
1.6888		11.5826	3.59175
1.68907		12.3426	3.59179
1.68935			3.59464
1.68959			3.63665
1.69182			3.64838
1.69185			3.68321
1.6929			3.7052
1.69361			3.71298
1.69486			3.75397
1.69631			3.75726
1.69709			3.75816
1.69968			3.77346
1.70102			3.77899
1.70149			3.81082
1.70172			3.81235
1.70199			3.84161
1.70512			3.8796
1.70735			3.89263
1.70826			3.90927
1.7134			3.91126
1.7232			3.91936
1.73388			3.9224
1.73965			3.92859
1.73985			3.93583
1.73991			3.95628
1.74082			3.95768
1.74107			3.97097
1.74119			3.99589
1.74167			4.01973
1.74208			4.02041
1.74238			4.05456
1.74245			4.07294
1.74391			4.13912
1.74439			4.15095
1.74528			4.18796
1.74724			4.25876
1.75107			4.28442
1.75488			4.30906
1.7553			4.31082
1.75589			4.3288
1.75883			4.33434
1.75961			4.38144
1.7622			4.38313
1.76332			4.4051
1.76533			4.4067
1.76599			4.42122
1.76721			4.43379
1.76747			4.47545
1.76759			4.47627
1.76909			4.47888
1.77063			4.47897
1.77158			4.4905
1.77318			4.50252
1.7736			4.51151
1.77642			4.51278
1.77731			4.52881
1.7782			4.52936
1.77872			4.53089
1.78325			4.53586
1.78391			4.57481
1.78471			4.57829
1.78637			4.6074
1.78667			4.61141
1.7889			4.61254
1.79115			4.61288
1.79191			4.64366
1.79192			4.65168
1.79376			4.65297
1.79803			4.66613
1.79817			4.66994
1.8069			4.69022
1.81035			4.74667
1.81211			4.76975
1.81218			4.79048
1.8133			4.83288
1.81381			4.8473
1.81492			4.85899
1.82066			4.89514
1.82198			4.96166
1.83034			4.96261
1.83039			4.9666
1.83106			4.97967
1.83826			4.98848
1.84153			5.01274
1.84244			5.06901
1.84282			5.11712
1.84327			5.12705
1.84565			5.14549
1.8461			5.14606
1.8528			5.16717
1.85318			5.20643
1.85723			5.24555
1.8581			5.2624
1.85974			5.26938
1.86214			5.27908
1.8624			5.28973
1.86978			5.32609
1.87742			5.35084
1.88349			5.41791
1.88638			5.43018
1.88942			5.44049
1.89312			5.44884
1.89394			5.44929
1.89625			5.45738
1.89995			5.45952
1.90196			5.53325
1.90458			5.61069
1.90563			5.63939
1.90796			5.68785
1.91512			5.69378
1.91518			5.74338
1.91522			5.74622
1.92195			5.74937
1.92315			5.76221
1.92432			5.76492
1.92478			5.80015
1.92795			5.80464
1.92915			5.85977
1.93856			5.94506
1.94573			6.00091
1.94826			6.05663
1.95839			6.05941
1.96687			6.14459
1.96722			6.3799
1.96955			6.38503
1.97124			6.4401
1.97974			6.44339
1.9877			6.46692
1.9897			6.53055
1.99287			6.55541
1.99927			6.60816
2.00385			6.67469
2.00564			6.69121
2.01267			6.77236
2.01904			6.79721
2.02019			6.84461
2.03394			6.90616
2.03945			6.91651
2.04085			6.92526
2.05366			6.92946
2.0558			6.939
2.05802			6.98816
2.07155			7.00782
2.07273			7.05251
2.07795			7.21425
2.084			7.32719
2.08591			7.36765
2.09493			7.37978
2.09632			7.39798
2.10678			7.41464
2.1084			7.52886
2.11117			7.60623
2.12187			7.66276
2.12622			7.86273
2.13002			7.87656
2.13802			7.90271
2.14052			7.93776
2.14149			7.94941
2.15021			7.98929
2.15456			8.01392
2.15785			8.05462
2.1625			8.40051
2.16706			8.46921
2.16795			8.52068
2.1687			8.65346
2.17068			8.95325
2.1781			9.02052
2.20352			9.02086
2.20798			9.12818
2.20936			9.21816
2.21767			9.27324
2.23684			9.50016
2.23957			9.60183
2.24978			9.66913
2.2608			9.91618
2.263			9.95379
2.26702			10.0429
2.27573			10.0985
2.28599			10.1496
2.30119			10.1522
2.31042			10.4437
2.31046			10.7759
2.3109			12.1434
2.31317			14.0359
2.3153
2.32074
2.32441
2.32478
2.33876
2.34008
2.3604
2.36817
2.36886
2.37951
2.40727
2.42648
2.43775
2.448
2.45378
2.46682
2.49749
2.55352
2.55854
2.60803
2.61387
2.61404
2.62039
2.62817
2.641
2.65076
2.6527
2.66616
2.67086
2.71254
2.72723
2.72899
2.73627
2.74442
2.77671
2.7828
2.78414
2.79029
2.83442
2.83857
2.85626
2.86548
2.86748
2.86758
2.88334
2.88416
2.89744
2.89894
2.90752
2.92493
2.93938
2.96111
3.01237
3.0213
3.02422
3.03284
3.04512
3.06536
3.06833
3.0695
3.07689
3.08541
3.08729
3.10221
3.13649
3.13685
3.15577
3.18662
3.18824
3.19172
3.19463
3.20052
3.2131
3.21842
3.21963
3.22883
3.23357
3.25094
3.26091
3.26361
3.26675
3.26734
3.2802
3.28846
3.29548
3.3037
3.32005
3.32587
3.32607
3.33065
3.34342
3.34444
3.35132
3.38571
3.41654
3.41664
3.42173
3.42558
3.44081
3.44719
3.45215
3.47155
3.47649
3.48524
3.50277
3.50578
3.52088
3.52337
3.52443
3.52917
3.53069
3.53137
3.53383
3.54611
3.5547
3.57003
3.57599
3.57711
3.59249
3.64082
3.64887
3.68785
3.69329
3.72449
3.72951
3.74309
3.74578
3.76183
3.76337
3.76819
3.78184
3.81818
3.82604
3.83178
3.83386
3.83728
3.88594
3.88733
3.89432
3.93204
3.94956
3.97045
3.97329
3.98701
3.99636
4.00926
4.04954
4.08136
4.08616
4.11581
4.1176
4.14108
4.14281
4.15378
4.16313
4.17094
4.2041
4.39729
4.44196
4.4904
4.50995
4.57853
4.58057
4.58777
4.64325
4.74012
4.74043
4.74901
4.76826
4.77596
4.8139
5.08261
5.17413
5.42141
5.4545
5.48343
5.63736
6.44813
6.51653
7.03083
7.37143
8.02672
8.661
9.29341

## Sheet: summary
	CF inputs	Ca spikes	Narrow spikes(bursts)	Narrow spikes(tonic)
Peak amplitude (mV)	51.1 ± 0.24	32.7 ± 0.5	15.9 ± 0.17	11 ± 0.09
Frequency (Hz)	1.5 ± 0.07	5.6 ± 3.8	34.8 ± 4.5	11.6 ± 1.1
Full width at half maximum (ms)	15.8 ± 0.3	64.7 ± 5.4	7.7 ± 0.1	11.3 ± 0.1
Rise time (10 to 90%, ms)	2.1 ± 0.04	6.5 ± 1.2	3.1 ± 0.1	3.6 ± 0.1
